# Supplementary material for: Serodiscordant partnerships and opportunities for pre-exposure prophylaxis among partners of women and men living with HIV in St. Petersburg, Russia
Source: PLoS One. 2018 Nov 16;13(11):e0207402. doi: 10.1371/journal.pone.0207402 (PMC6239322; doi:10.1371/journal.pone.0207402)
Supplement: S1 File — (CSV) [file pone.0207402.s001.csv]

id	What is the HIV status of your spouse/partner?	Married	Domestic partnership/Living with partner	In a long-term relationship	individual income	In the last 6 months, have you taken anti-retroviral medications for treating HIV?	During the past 90 days, did you use alcohol just before or during sex with any sexual partner?	Have you ever had sex to receive money, alcohol, drugs, or other things from a partner?	Have you ever given money, alcohol, drugs, or other things to a partner for sex?	Did you use heroin by itself in the last 30 days prior to today?	Did you use other opioid by itself in the last 30 days prior to today?	Did you use cannabis in the last 30 days prior to today?	In the last 30 days, how many times did you inject drugs?	In the last 30 days, how many times did you use alcohol before you shared a needle/syringe?	Employment	past 30 day heavy drinking	viral load	CD4 count	In SampleA	In SampleB	Any unprotected sex 90days|abstainers=0	Any sharing of equipment or needles in the past 30 days	income below median	Any alcohol use prior to sharing past 30 days	Seroconcordant	reported sharing and unprotected sex	Partnered	Serodiscordant	Visit	3-level partnership	age	Education	Baseline: past 30 day needle or equipment sharing	Baseline: past 30 day any unprotective sex	Baseline: # of episodes reported alcohol prior to sharing past 30 days	Baseline: Any alcohol prior to sharing past 30 days	Baseline: used alcohol before or during sex past 90 days	Baseline: partner HIV status	Baseline: seroconcordance	Baseline: reported sharing and unprotected sex	Baseline: income below median	Baseline: cd4 count	Baseline: current opioid use	Baseline: past 30 day marijuana use	Baseline: viral load	= Baseline: past 30 day heavy drinking	Baseline: partnered	Baseline: 3-level partnership	Baseline: employment
80269	[0] Negative	[1] Yes	[0] No	[0] No	1500		[0] No	[0] No	[0] No	[0] No	[0] No	[0] No	0	[0] No	[1] Yes	[0] No	48789		[1] Yes	[1] Yes	[0] No	[0] No	[1]Below Median	[0] No	[0] No	[0] No	[1]Partnered	[1] Yes	x[0]Baseline	[2]Serodiscordant partner	30	[1] > 9 grades	[0] No	[0] No	0	[0] No	[0] No	[0] Negative	[0] No	[0] No	[1] Yes		[0] No	[0] No	48789	[0] No	[1] Yes	2	[1] Yes
80291	[0] Negative	[0] No	[0] No	[1] Yes	2500		[1] Yes	[0] No	[0] No	[0] No	[0] No	[0] No	0	[0] No	[0] No	[1] Yes	73426		[1] Yes	[1] Yes	[0] No	[0] No	[1]Below Median	[0] No	[0] No	[0] No	[1]Partnered	[1] Yes	x[0]Baseline	[2]Serodiscordant partner	35	[0]<= 9 grades	[0] No	[0] No	0	[0] No	[1] Yes	[0] Negative	[0] No	[0] No	[1] Yes		[0] No	[0] No	73426	[1] Yes	[1] Yes	2	[0] No
80108		[0] No	[0] No	[0] No	10000		[1] Yes	[0] No	[1] Yes, in the past twelve months	[0] No	[0] No	[1] Yes	1	[0] No	[0] No	[0] No	179057		[1] Yes		[0] No	[1] Yes	[1]Below Median	[0] No		[0] No	[0]Not Partnered		x[0]Baseline	x[0]Not partnered	23	[1] > 9 grades	[1] Yes	[0] No	0	[0] No	[1] Yes			[0] No	[1] Yes		[0] No	[1] Yes	179057	[0] No	[0] No	[0] No	[0] No
80248	[0] Negative	[0] No	[1] Yes	[0] No	20000		[1] Yes	[0] No	[0] No	[0] No	[0] No	[0] No	0	[0] No	[1] Yes	[1] Yes	255795		[1] Yes	[1] Yes	[1] Yes	[0] No	x[0]Above Median	[0] No	[0] No	[0] No	[1]Partnered	[1] Yes	x[0]Baseline	[2]Serodiscordant partner	38	[1] > 9 grades	[0] No	[1] Yes	0	[0] No	[1] Yes	[0] Negative	[0] No	[0] No	[0] No		[0] No	[0] No	255795	[1] Yes	[1] Yes	2	[1] Yes
80248		[0] No	[0] No	[0] No	18000	[0] No	[0] No	[0] No	[0] No				0						[1] Yes		[1] Yes	[0] No	[1]Below Median	[0] No		[0] No	[0]Not Partnered		[12]12 month	x[0]Not partnered	38	[1] > 9 grades	[0] No	[1] Yes	0	[0] No	[1] Yes	[0] Negative	[0] No	[0] No	[0] No		[0] No	[0] No	255795	[1] Yes	[1] Yes	2	[1] Yes
80248	[0] Negative	[0] No	[1] Yes	[0] No	25000	[1] Yes	[1] Yes	[0] No	[0] No				0						[1] Yes	[1] Yes	[1] Yes	[0] No	x[0]Above Median	[0] No	[0] No	[0] No	[1]Partnered	[1] Yes	[24]24 month	[2]Serodiscordant partner	38	[1] > 9 grades	[0] No	[1] Yes	0	[0] No	[1] Yes	[0] Negative	[0] No	[0] No	[0] No		[0] No	[0] No	255795	[1] Yes	[1] Yes	2	[1] Yes
80109	[0] Negative	[1] Yes	[0] No	[0] No	15000		[0] No	[0] No	[0] No	[0] No	[0] No	[0] No	0	[0] No	[1] Yes	[0] No	68687		[1] Yes	[1] Yes	[0] No	[0] No	[1]Below Median	[0] No	[0] No	[0] No	[1]Partnered	[1] Yes	x[0]Baseline	[2]Serodiscordant partner	33	[1] > 9 grades	[0] No	[0] No	0	[0] No	[0] No	[0] Negative	[0] No	[0] No	[1] Yes		[0] No	[0] No	68687	[0] No	[1] Yes	2	[1] Yes
80109	[0] Negative	[0] No	[1] Yes	[0] No	30000	[0] No	[0] No	[0] No	[0] No				15						[1] Yes	[1] Yes	[0] No	[0] No	x[0]Above Median	[0] No	[0] No	[0] No	[1]Partnered	[1] Yes	[12]12 month	[2]Serodiscordant partner	33	[1] > 9 grades	[0] No	[0] No	0	[0] No	[0] No	[0] Negative	[0] No	[0] No	[1] Yes		[0] No	[0] No	68687	[0] No	[1] Yes	2	[1] Yes
80109	[0] Negative	[0] No	[1] Yes	[0] No	45000	[0] No	[0] No	[0] No	[0] No				0						[1] Yes	[1] Yes	[0] No	[0] No	x[0]Above Median	[0] No	[0] No	[0] No	[1]Partnered	[1] Yes	[24]24 month	[2]Serodiscordant partner	33	[1] > 9 grades	[0] No	[0] No	0	[0] No	[0] No	[0] Negative	[0] No	[0] No	[1] Yes		[0] No	[0] No	68687	[0] No	[1] Yes	2	[1] Yes
80072	[0] Negative	[1] Yes	[0] No	[0] No	30000		[0] No	[0] No	[0] No	[0] No	[0] No	[0] No	0	[0] No	[1] Yes	[0] No	264095		[1] Yes	[1] Yes	[0] No	[0] No	x[0]Above Median	[0] No	[0] No	[0] No	[1]Partnered	[1] Yes	x[0]Baseline	[2]Serodiscordant partner	36	[1] > 9 grades	[0] No	[0] No	0	[0] No	[0] No	[0] Negative	[0] No	[0] No	[0] No		[0] No	[0] No	264095	[0] No	[1] Yes	2	[1] Yes
80072	[0] Negative	[1] Yes	[0] No	[0] No	30000	[0] No	[0] No	[0] No	[0] No				0						[1] Yes	[1] Yes	[1] Yes	[0] No	x[0]Above Median	[0] No	[0] No	[0] No	[1]Partnered	[1] Yes	[12]12 month	[2]Serodiscordant partner	36	[1] > 9 grades	[0] No	[0] No	0	[0] No	[0] No	[0] Negative	[0] No	[0] No	[0] No		[0] No	[0] No	264095	[0] No	[1] Yes	2	[1] Yes
80072	[0] Negative	[1] Yes	[0] No	[0] No	40000	[1] Yes	[0] No	[0] No	[0] No				0						[1] Yes	[1] Yes	[1] Yes	[0] No	x[0]Above Median	[0] No	[0] No	[0] No	[1]Partnered	[1] Yes	[24]24 month	[2]Serodiscordant partner	36	[1] > 9 grades	[0] No	[0] No	0	[0] No	[0] No	[0] Negative	[0] No	[0] No	[0] No		[0] No	[0] No	264095	[0] No	[1] Yes	2	[1] Yes
80183	[0] Negative	[0] No	[0] No	[1] Yes	20000		[1] Yes	[0] No	[2] Yes, but not in the past twelve months	[0] No	[0] No	[0] No	0	[0] No	[1] Yes	[1] Yes	304916		[1] Yes	[1] Yes	[0] No	[0] No	x[0]Above Median	[0] No	[0] No	[0] No	[1]Partnered	[1] Yes	x[0]Baseline	[2]Serodiscordant partner	35	[1] > 9 grades	[0] No	[0] No	0	[0] No	[1] Yes	[0] Negative	[0] No	[0] No	[0] No		[0] No	[0] No	304916	[1] Yes	[1] Yes	2	[1] Yes
80183	[0] Negative	[0] No	[0] No	[1] Yes	35000	[1] Yes	[1] Yes	[0] No	[0] No				0						[1] Yes	[1] Yes	[0] No	[0] No	x[0]Above Median	[0] No	[0] No	[0] No	[1]Partnered	[1] Yes	[12]12 month	[2]Serodiscordant partner	35	[1] > 9 grades	[0] No	[0] No	0	[0] No	[1] Yes	[0] Negative	[0] No	[0] No	[0] No		[0] No	[0] No	304916	[1] Yes	[1] Yes	2	[1] Yes
80183	[0] Negative	[0] No	[1] Yes	[1] Yes	50000	[1] Yes	[1] Yes	[0] No	[0] No				0						[1] Yes	[1] Yes	[0] No	[0] No	x[0]Above Median	[0] No	[0] No	[0] No	[1]Partnered	[1] Yes	[24]24 month	[2]Serodiscordant partner	35	[1] > 9 grades	[0] No	[0] No	0	[0] No	[1] Yes	[0] Negative	[0] No	[0] No	[0] No		[0] No	[0] No	304916	[1] Yes	[1] Yes	2	[1] Yes
80282		[0] No	[0] No	[0] No	15000		[0] No	[0] No	[0] No	[0] No	[0] No	[0] No	0	[0] No	[0] No	[0] No	1880		[1] Yes		[0] No	[0] No	[1]Below Median	[0] No		[0] No	[0]Not Partnered		x[0]Baseline	x[0]Not partnered	29	[1] > 9 grades	[0] No	[0] No	0	[0] No	[0] No			[0] No	[1] Yes		[0] No	[0] No	1880	[0] No	[0] No	[0] No	[0] No
80282		[0] No	[0] No	[0] No	30000	[0] No	[0] No	[0] No	[0] No				0						[1] Yes		[0] No	[0] No	x[0]Above Median	[0] No		[0] No	[0]Not Partnered		[12]12 month	x[0]Not partnered	29	[1] > 9 grades	[0] No	[0] No	0	[0] No	[0] No			[0] No	[1] Yes		[0] No	[0] No	1880	[0] No	[0] No	[0] No	[0] No
80282		[0] No	[0] No	[0] No	25000	[1] Yes	[0] No	[0] No	[0] No				0						[1] Yes		[0] No	[0] No	x[0]Above Median	[0] No		[0] No	[0]Not Partnered		[24]24 month	x[0]Not partnered	29	[1] > 9 grades	[0] No	[0] No	0	[0] No	[0] No			[0] No	[1] Yes		[0] No	[0] No	1880	[0] No	[0] No	[0] No	[0] No
80067	[0] Negative	[1] Yes	[0] No	[0] No	33000		[0] No	[2] Yes, but not in the past twelve months	[2] Yes, but not in the past twelve months	[0] No	[0] No	[0] No	0	[0] No	[0] No	[0] No	172791		[1] Yes	[1] Yes	[1] Yes	[0] No	x[0]Above Median	[0] No	[0] No	[0] No	[1]Partnered	[1] Yes	x[0]Baseline	[2]Serodiscordant partner	33	[1] > 9 grades	[0] No	[1] Yes	0	[0] No	[0] No	[0] Negative	[0] No	[0] No	[0] No		[0] No	[0] No	172791	[0] No	[1] Yes	2	[0] No
80067	[1] Positive	[1] Yes	[0] No	[0] No	60000	[1] Yes	[0] No	[0] No	[0] No				0						[1] Yes	[1] Yes	[1] Yes	[0] No	x[0]Above Median	[0] No	[1] Yes	[0] No	[1]Partnered	[0] No	[12]12 month	[1]Seroconcordant partner	33	[1] > 9 grades	[0] No	[1] Yes	0	[0] No	[0] No	[0] Negative	[0] No	[0] No	[0] No		[0] No	[0] No	172791	[0] No	[1] Yes	2	[0] No
80067	[0] Negative	[1] Yes	[0] No	[0] No	50000	[1] Yes	[0] No	[0] No	[1] Yes, in the past twelve months				0						[1] Yes	[1] Yes	[1] Yes	[0] No	x[0]Above Median	[0] No	[0] No	[0] No	[1]Partnered	[1] Yes	[24]24 month	[2]Serodiscordant partner	33	[1] > 9 grades	[0] No	[1] Yes	0	[0] No	[0] No	[0] Negative	[0] No	[0] No	[0] No		[0] No	[0] No	172791	[0] No	[1] Yes	2	[0] No
80278		[0] No	[0] No	[0] No	0		[1] Yes	[0] No	[0] No	[1] Yes	[0] No	[1] Yes	1	[0] No	[0] No	[1] Yes	12024		[1] Yes		[0] No	[0] No	[1]Below Median	[0] No		[0] No	[0]Not Partnered		x[0]Baseline	x[0]Not partnered	25	[1] > 9 grades	[0] No	[0] No	0	[0] No	[1] Yes			[0] No	[1] Yes		[0] No	[1] Yes	12024	[1] Yes	[0] No	[0] No	[0] No
80113		[0] No	[0] No	[0] No	20000		[1] Yes	[0] No	[1] Yes, in the past twelve months	[0] No	[0] No	[0] No	0	[0] No	[0] No	[1] Yes	3876		[1] Yes		[0] No	[0] No	x[0]Above Median	[0] No		[0] No	[0]Not Partnered		x[0]Baseline	x[0]Not partnered	31	[1] > 9 grades	[0] No	[0] No	0	[0] No	[1] Yes			[0] No	[0] No		[0] No	[0] No	3876	[1] Yes	[0] No	[0] No	[0] No
80113		[0] No	[0] No	[0] No	10000	[0] No	[1] Yes	[0] No	[-88] Refused				0						[1] Yes		[0] No	[0] No	[1]Below Median	[0] No		[0] No	[0]Not Partnered		[12]12 month	x[0]Not partnered	31	[1] > 9 grades	[0] No	[0] No	0	[0] No	[1] Yes			[0] No	[0] No		[0] No	[0] No	3876	[1] Yes	[0] No	[0] No	[0] No
80113		[0] No	[0] No	[0] No	25000	[0] No	[1] Yes	[0] No	[1] Yes, in the past twelve months				0						[1] Yes		[0] No	[0] No	x[0]Above Median	[0] No		[0] No	[0]Not Partnered		[24]24 month	x[0]Not partnered	31	[1] > 9 grades	[0] No	[0] No	0	[0] No	[1] Yes			[0] No	[0] No		[0] No	[0] No	3876	[1] Yes	[0] No	[0] No	[0] No
80159	[1] Positive	[0] No	[0] No	[1] Yes	10000		[1] Yes	[2] Yes, but not in the past twelve months	[0] No	[1] Yes	[0] No	[1] Yes	30	15	[0] No	[1] Yes	22428		[1] Yes	[1] Yes	[1] Yes	[1] Yes	[1]Below Median	[1] Yes	[1] Yes	[1] Yes	[1]Partnered	[0] No	x[0]Baseline	[1]Seroconcordant partner	29	[1] > 9 grades	[1] Yes	[1] Yes	15	[1] Yes	[1] Yes	[1] Positive	[1] Yes	[1] Yes	[1] Yes		[0] No	[1] Yes	22428	[1] Yes	[1] Yes	[1] Yes	[0] No
80159	[1] Positive	[0] No	[1] Yes	[0] No	0	[0] No	[1] Yes	[1] Yes, in the past twelve months	[1] Yes, in the past twelve months				6						[1] Yes	[1] Yes	[1] Yes	[0] No	[1]Below Median	[0] No	[1] Yes	[0] No	[1]Partnered	[0] No	[12]12 month	[1]Seroconcordant partner	29	[1] > 9 grades	[1] Yes	[1] Yes	15	[1] Yes	[1] Yes	[1] Positive	[1] Yes	[1] Yes	[1] Yes		[0] No	[1] Yes	22428	[1] Yes	[1] Yes	[1] Yes	[0] No
80159	[1] Positive	[0] No	[1] Yes	[0] No	0	[0] No	[1] Yes	[-88] Refused	[-88] Refused				3						[1] Yes	[1] Yes	[1] Yes	[1] Yes	[1]Below Median	[0] No	[1] Yes	[1] Yes	[1]Partnered	[0] No	[24]24 month	[1]Seroconcordant partner	29	[1] > 9 grades	[1] Yes	[1] Yes	15	[1] Yes	[1] Yes	[1] Positive	[1] Yes	[1] Yes	[1] Yes		[0] No	[1] Yes	22428	[1] Yes	[1] Yes	[1] Yes	[0] No
80044	[1] Positive	[1] Yes	[0] No	[0] No	0		[1] Yes	[0] No	[0] No	[0] No	[0] No	[1] Yes	4	[0] No	[0] No	[1] Yes	65050		[1] Yes	[1] Yes	[1] Yes	[0] No	[1]Below Median	[0] No	[1] Yes	[0] No	[1]Partnered	[0] No	x[0]Baseline	[1]Seroconcordant partner	29	[1] > 9 grades	[0] No	[1] Yes	0	[0] No	[1] Yes	[1] Positive	[1] Yes	[0] No	[1] Yes		[0] No	[1] Yes	65050	[1] Yes	[1] Yes	[1] Yes	[0] No
80044	[1] Positive	[1] Yes	[0] No	[0] No	0	[0] No	[1] Yes	[0] No	[0] No				10						[1] Yes	[1] Yes	[0] No	[0] No	[1]Below Median	[0] No	[1] Yes	[0] No	[1]Partnered	[0] No	[12]12 month	[1]Seroconcordant partner	29	[1] > 9 grades	[0] No	[1] Yes	0	[0] No	[1] Yes	[1] Positive	[1] Yes	[0] No	[1] Yes		[0] No	[1] Yes	65050	[1] Yes	[1] Yes	[1] Yes	[0] No
80044	[1] Positive	[1] Yes	[0] No	[0] No	50000	[0] No	[0] No	[0] No	[0] No				3						[1] Yes	[1] Yes	[0] No	[0] No	x[0]Above Median	[0] No	[1] Yes	[0] No	[1]Partnered	[0] No	[24]24 month	[1]Seroconcordant partner	29	[1] > 9 grades	[0] No	[1] Yes	0	[0] No	[1] Yes	[1] Positive	[1] Yes	[0] No	[1] Yes		[0] No	[1] Yes	65050	[1] Yes	[1] Yes	[1] Yes	[0] No
80046	[1] Positive	[0] No	[0] No	[1] Yes	0		[1] Yes	[0] No	[0] No	[1] Yes	[0] No	[0] No	15	[0] No	[0] No	[0] No	100172		[1] Yes	[1] Yes	[1] Yes	[1] Yes	[1]Below Median	[0] No	[1] Yes	[1] Yes	[1]Partnered	[0] No	x[0]Baseline	[1]Seroconcordant partner	33	[1] > 9 grades	[1] Yes	[1] Yes	0	[0] No	[1] Yes	[1] Positive	[1] Yes	[1] Yes	[1] Yes		[0] No	[0] No	100172	[0] No	[1] Yes	[1] Yes	[0] No
80046	[0] Negative	[0] No	[1] Yes	[0] No	10000	[0] No	[1] Yes	[0] No	[0] No				0						[1] Yes	[1] Yes	[0] No	[0] No	[1]Below Median	[0] No	[0] No	[0] No	[1]Partnered	[1] Yes	[24]24 month	[2]Serodiscordant partner	33	[1] > 9 grades	[1] Yes	[1] Yes	0	[0] No	[1] Yes	[1] Positive	[1] Yes	[1] Yes	[1] Yes		[0] No	[0] No	100172	[0] No	[1] Yes	[1] Yes	[0] No
80161		[0] No	[0] No	[0] No	0		[1] Yes	[0] No	[0] No	[0] No	[1] Yes	[1] Yes	11	2	[0] No	[1] Yes	250		[1] Yes		[1] Yes	[1] Yes	[1]Below Median	[1] Yes		[1] Yes	[0]Not Partnered		x[0]Baseline	x[0]Not partnered	29	[1] > 9 grades	[1] Yes	[1] Yes	2	[1] Yes	[1] Yes			[1] Yes	[1] Yes		[1] Yes	[1] Yes	250	[1] Yes	[0] No	[0] No	[0] No
80161		[0] No	[0] No	[0] No	0	[0] No	[0] No	[0] No	[0] No				0						[1] Yes		[0] No	[0] No	[1]Below Median	[0] No		[0] No	[0]Not Partnered		[12]12 month	x[0]Not partnered	29	[1] > 9 grades	[1] Yes	[1] Yes	2	[1] Yes	[1] Yes			[1] Yes	[1] Yes		[1] Yes	[1] Yes	250	[1] Yes	[0] No	[0] No	[0] No
80161		[0] No	[0] No	[0] No	15000	[1] Yes	[1] Yes	[0] No	[0] No				25						[1] Yes		[0] No	[0] No	[1]Below Median	[0] No		[0] No	[0]Not Partnered		[24]24 month	x[0]Not partnered	29	[1] > 9 grades	[1] Yes	[1] Yes	2	[1] Yes	[1] Yes			[1] Yes	[1] Yes		[1] Yes	[1] Yes	250	[1] Yes	[0] No	[0] No	[0] No
80047		[0] No	[0] No	[0] No	50000		[1] Yes	[1] Yes, in the past twelve months	[2] Yes, but not in the past twelve months	[1] Yes	[1] Yes	[1] Yes	34	[0] No	[1] Yes	[1] Yes	250		[1] Yes		[1] Yes	[1] Yes	x[0]Above Median	[0] No		[1] Yes	[0]Not Partnered		x[0]Baseline	x[0]Not partnered	31	[0]<= 9 grades	[1] Yes	[1] Yes	0	[0] No	[1] Yes			[1] Yes	[0] No		[1] Yes	[1] Yes	250	[1] Yes	[0] No	[0] No	[1] Yes
80047		[0] No	[0] No	[0] No	10000	[0] No	[1] Yes	[2] Yes, but not in the past twelve months	[1] Yes, in the past twelve months				10						[1] Yes		[1] Yes	[0] No	[1]Below Median	[0] No		[0] No	[0]Not Partnered		[12]12 month	x[0]Not partnered	31	[0]<= 9 grades	[1] Yes	[1] Yes	0	[0] No	[1] Yes			[1] Yes	[0] No		[1] Yes	[1] Yes	250	[1] Yes	[0] No	[0] No	[1] Yes
80047		[0] No	[0] No	[0] No	20000	[0] No	[1] Yes	[2] Yes, but not in the past twelve months	[2] Yes, but not in the past twelve months				0						[1] Yes		[1] Yes	[0] No	x[0]Above Median	[0] No		[0] No	[0]Not Partnered		[24]24 month	x[0]Not partnered	31	[0]<= 9 grades	[1] Yes	[1] Yes	0	[0] No	[1] Yes			[1] Yes	[0] No		[1] Yes	[1] Yes	250	[1] Yes	[0] No	[0] No	[1] Yes
80081		[0] No	[0] No	[0] No	16000		[1] Yes	[0] No	[1] Yes, in the past twelve months	[0] No	[0] No	[1] Yes	0	[0] No	[0] No	[1] Yes	30633		[1] Yes		[0] No	[0] No	[1]Below Median	[0] No		[0] No	[0]Not Partnered		x[0]Baseline	x[0]Not partnered	31	[1] > 9 grades	[0] No	[0] No	0	[0] No	[1] Yes			[0] No	[1] Yes		[0] No	[1] Yes	30633	[1] Yes	[0] No	[0] No	[0] No
80081	[0] Negative	[0] No	[0] No	[1] Yes	25000	[0] No	[1] Yes	[0] No	[1] Yes, in the past twelve months				0						[1] Yes	[1] Yes	[0] No	[0] No	x[0]Above Median	[0] No	[0] No	[0] No	[1]Partnered	[1] Yes	[12]12 month	[2]Serodiscordant partner	31	[1] > 9 grades	[0] No	[0] No	0	[0] No	[1] Yes			[0] No	[1] Yes		[0] No	[1] Yes	30633	[1] Yes	[0] No	[0] No	[0] No
80025	[0] Negative	[0] No	[0] No	[1] Yes	20000		[1] Yes	[0] No	[0] No	[0] No	[0] No	[0] No	0	[0] No	[1] Yes	[1] Yes	602958		[1] Yes	[1] Yes	[0] No	[0] No	x[0]Above Median	[0] No	[0] No	[0] No	[1]Partnered	[1] Yes	x[0]Baseline	[2]Serodiscordant partner	33	[1] > 9 grades	[0] No	[0] No	0	[0] No	[1] Yes	[0] Negative	[0] No	[0] No	[0] No		[0] No	[0] No	602958	[1] Yes	[1] Yes	2	[1] Yes
80025		[0] No	[0] No	[0] No	25000	[0] No	[0] No	[0] No	[0] No				0						[1] Yes		[0] No	[0] No	x[0]Above Median	[0] No		[0] No	[0]Not Partnered		[12]12 month	x[0]Not partnered	33	[1] > 9 grades	[0] No	[0] No	0	[0] No	[1] Yes	[0] Negative	[0] No	[0] No	[0] No		[0] No	[0] No	602958	[1] Yes	[1] Yes	2	[1] Yes
80012		[0] No	[0] No	[0] No	40000		[1] Yes	[0] No	[1] Yes, in the past twelve months	[1] Yes	[0] No	[1] Yes	2	[0] No	[0] No	[1] Yes	4883		[1] Yes		[0] No	[0] No	x[0]Above Median	[0] No		[0] No	[0]Not Partnered		x[0]Baseline	x[0]Not partnered	41	[1] > 9 grades	[0] No	[0] No	0	[0] No	[1] Yes			[0] No	[0] No		[0] No	[1] Yes	4883	[1] Yes	[0] No	[0] No	[0] No
80012		[0] No	[0] No	[0] No	30000	[0] No	[1] Yes	[0] No	[0] No				0						[1] Yes		[0] No	[0] No	x[0]Above Median	[0] No		[0] No	[0]Not Partnered		[12]12 month	x[0]Not partnered	41	[1] > 9 grades	[0] No	[0] No	0	[0] No	[1] Yes			[0] No	[0] No		[0] No	[1] Yes	4883	[1] Yes	[0] No	[0] No	[0] No
80230	[1] Positive	[0] No	[0] No	[1] Yes	0		[1] Yes	[0] No	[0] No	[0] No	[0] No	[0] No	0	[0] No	[0] No	[0] No	250		[1] Yes	[1] Yes	[1] Yes	[0] No	[1]Below Median	[0] No	[1] Yes	[0] No	[1]Partnered	[0] No	x[0]Baseline	[1]Seroconcordant partner	24	[0]<= 9 grades	[0] No	[1] Yes	0	[0] No	[1] Yes	[1] Positive	[1] Yes	[0] No	[1] Yes		[0] No	[0] No	250	[0] No	[1] Yes	[1] Yes	[0] No
80230	[0] Negative	[1] Yes	[0] No	[0] No	1500	[1] Yes	[0] No	[0] No	[0] No				0						[1] Yes	[1] Yes	[0] No	[0] No	[1]Below Median	[0] No	[0] No	[0] No	[1]Partnered	[1] Yes	[12]12 month	[2]Serodiscordant partner	24	[0]<= 9 grades	[0] No	[1] Yes	0	[0] No	[1] Yes	[1] Positive	[1] Yes	[0] No	[1] Yes		[0] No	[0] No	250	[0] No	[1] Yes	[1] Yes	[0] No
80230	[0] Negative	[1] Yes	[0] No	[0] No	7000	[1] Yes	[0] No	[0] No	[0] No				0						[1] Yes	[1] Yes	[0] No	[0] No	[1]Below Median	[0] No	[0] No	[0] No	[1]Partnered	[1] Yes	[24]24 month	[2]Serodiscordant partner	24	[0]<= 9 grades	[0] No	[1] Yes	0	[0] No	[1] Yes	[1] Positive	[1] Yes	[0] No	[1] Yes		[0] No	[0] No	250	[0] No	[1] Yes	[1] Yes	[0] No
80014	[1] Positive	[0] No	[0] No	[1] Yes	25000		[1] Yes	[0] No	[0] No	[0] No	[1] Yes	[0] No	3	[1] Yes	[0] No	[1] Yes	608377		[1] Yes	[1] Yes	[1] Yes	[1] Yes	x[0]Above Median	[1] Yes	[1] Yes	[1] Yes	[1]Partnered	[0] No	x[0]Baseline	[1]Seroconcordant partner	29	[1] > 9 grades	[1] Yes	[1] Yes	1	[1] Yes	[1] Yes	[1] Positive	[1] Yes	[1] Yes	[0] No		[1] Yes	[0] No	608377	[1] Yes	[1] Yes	[1] Yes	[0] No
80014	[1] Positive	[0] No	[0] No	[1] Yes	30000	[1] Yes	[1] Yes	[0] No	[0] No				12						[1] Yes	[1] Yes	[0] No	[1] Yes	x[0]Above Median	[1] Yes	[1] Yes	[0] No	[1]Partnered	[0] No	[12]12 month	[1]Seroconcordant partner	29	[1] > 9 grades	[1] Yes	[1] Yes	1	[1] Yes	[1] Yes	[1] Positive	[1] Yes	[1] Yes	[0] No		[1] Yes	[0] No	608377	[1] Yes	[1] Yes	[1] Yes	[0] No
80014	[1] Positive	[0] No	[1] Yes	[0] No	10000	[1] Yes	[1] Yes	[0] No	[0] No				3						[1] Yes	[1] Yes	[0] No	[0] No	[1]Below Median	[0] No	[1] Yes	[0] No	[1]Partnered	[0] No	[24]24 month	[1]Seroconcordant partner	29	[1] > 9 grades	[1] Yes	[1] Yes	1	[1] Yes	[1] Yes	[1] Positive	[1] Yes	[1] Yes	[0] No		[1] Yes	[0] No	608377	[1] Yes	[1] Yes	[1] Yes	[0] No
80043	[-70] Don't Know	[0] No	[0] No	[1] Yes	5000		[1] Yes	[2] Yes, but not in the past twelve months	[0] No	[1] Yes	[0] No	[0] No	28	3	[0] No	[1] Yes	1395249		[1] Yes	[1] Yes	[1] Yes	[1] Yes	[1]Below Median	[1] Yes	[1] Yes	[1] Yes	[1]Partnered	[0] No	x[0]Baseline	[1]Seroconcordant partner	29	[0]<= 9 grades	[1] Yes	[1] Yes	3	[1] Yes	[1] Yes	[-70] Don't Know	[1] Yes	[1] Yes	[1] Yes		[0] No	[0] No	1395249	[1] Yes	[1] Yes	[1] Yes	[0] No
80043		[0] No	[0] No	[0] No	12000	[0] No	[1] Yes	[2] Yes, but not in the past twelve months	[2] Yes, but not in the past twelve months				6						[1] Yes		[0] No	[1] Yes	[1]Below Median	[0] No		[0] No	[0]Not Partnered		[12]12 month	x[0]Not partnered	29	[0]<= 9 grades	[1] Yes	[1] Yes	3	[1] Yes	[1] Yes	[-70] Don't Know	[1] Yes	[1] Yes	[1] Yes		[0] No	[0] No	1395249	[1] Yes	[1] Yes	[1] Yes	[0] No
80250		[0] No	[0] No	[0] No	5000		[1] Yes	[1] Yes, in the past twelve months	[0] No	[1] Yes	[1] Yes	[0] No	30	[0] No	[0] No	[0] No	819		[1] Yes		[1] Yes	[1] Yes	[1]Below Median	[0] No		[1] Yes	[0]Not Partnered		x[0]Baseline	x[0]Not partnered	32	[0]<= 9 grades	[1] Yes	[1] Yes	0	[0] No	[1] Yes			[1] Yes	[1] Yes		[1] Yes	[0] No	819	[0] No	[0] No	[0] No	[0] No
80250		[0] No	[0] No	[0] No	1000	[0] No	[0] No	[0] No	[0] No				0						[1] Yes		[0] No	[0] No	[1]Below Median	[0] No		[0] No	[0]Not Partnered		[12]12 month	x[0]Not partnered	32	[0]<= 9 grades	[1] Yes	[1] Yes	0	[0] No	[1] Yes			[1] Yes	[1] Yes		[1] Yes	[0] No	819	[0] No	[0] No	[0] No	[0] No
80250	[1] Positive	[0] No	[0] No	[1] Yes	27000	[0] No	[0] No	[2] Yes, but not in the past twelve months	[0] No				0						[1] Yes	[1] Yes	[1] Yes	[0] No	x[0]Above Median	[0] No	[1] Yes	[0] No	[1]Partnered	[0] No	[24]24 month	[1]Seroconcordant partner	32	[0]<= 9 grades	[1] Yes	[1] Yes	0	[0] No	[1] Yes			[1] Yes	[1] Yes		[1] Yes	[0] No	819	[0] No	[0] No	[0] No	[0] No
80064	[1] Positive	[0] No	[0] No	[1] Yes	40000		[1] Yes	[0] No	[0] No	[0] No	[1] Yes	[1] Yes	3	2	[0] No	[1] Yes	373276		[1] Yes	[1] Yes	[1] Yes	[1] Yes	x[0]Above Median	[1] Yes	[1] Yes	[1] Yes	[1]Partnered	[0] No	x[0]Baseline	[1]Seroconcordant partner	29	[0]<= 9 grades	[1] Yes	[1] Yes	2	[1] Yes	[1] Yes	[1] Positive	[1] Yes	[1] Yes	[0] No		[1] Yes	[1] Yes	373276	[1] Yes	[1] Yes	[1] Yes	[0] No
80064	[1] Positive	[0] No	[1] Yes	[0] No	10000	[0] No	[1] Yes	[0] No	[0] No				20						[1] Yes	[1] Yes	[0] No	[1] Yes	[1]Below Median	[1] Yes	[1] Yes	[0] No	[1]Partnered	[0] No	[12]12 month	[1]Seroconcordant partner	29	[0]<= 9 grades	[1] Yes	[1] Yes	2	[1] Yes	[1] Yes	[1] Positive	[1] Yes	[1] Yes	[0] No		[1] Yes	[1] Yes	373276	[1] Yes	[1] Yes	[1] Yes	[0] No
80157		[0] No	[0] No	[0] No	23000		[0] No	[0] No	[0] No	[0] No	[0] No	[0] No	0	[0] No	[1] Yes	[0] No	250		[1] Yes		[0] No	[0] No	x[0]Above Median	[0] No		[0] No	[0]Not Partnered		x[0]Baseline	x[0]Not partnered	31	[1] > 9 grades	[0] No	[0] No	0	[0] No	[0] No			[0] No	[0] No		[0] No	[0] No	250	[0] No	[0] No	[0] No	[1] Yes
80157		[0] No	[0] No	[0] No	24000	[1] Yes	[0] No	[0] No	[0] No				0						[1] Yes		[1] Yes	[0] No	x[0]Above Median	[0] No		[0] No	[0]Not Partnered		[12]12 month	x[0]Not partnered	31	[1] > 9 grades	[0] No	[0] No	0	[0] No	[0] No			[0] No	[0] No		[0] No	[0] No	250	[0] No	[0] No	[0] No	[1] Yes
80157		[0] No	[0] No	[0] No	15000	[1] Yes	[0] No	[0] No	[0] No				0						[1] Yes		[0] No	[0] No	[1]Below Median	[0] No		[0] No	[0]Not Partnered		[24]24 month	x[0]Not partnered	31	[1] > 9 grades	[0] No	[0] No	0	[0] No	[0] No			[0] No	[0] No		[0] No	[0] No	250	[0] No	[0] No	[0] No	[1] Yes
80034		[0] No	[0] No	[0] No	35000		[1] Yes	[0] No	[1] Yes, in the past twelve months	[0] No	[0] No	[1] Yes	0	[0] No	[1] Yes	[0] No	47140		[1] Yes		[0] No	[0] No	x[0]Above Median	[0] No		[0] No	[0]Not Partnered		x[0]Baseline	x[0]Not partnered	27	[1] > 9 grades	[0] No	[0] No	0	[0] No	[1] Yes			[0] No	[0] No		[0] No	[1] Yes	47140	[0] No	[0] No	[0] No	[1] Yes
80034		[0] No	[0] No	[0] No	55000	[0] No	[0] No	[0] No	[2] Yes, but not in the past twelve months				0						[1] Yes		[0] No	[0] No	x[0]Above Median	[0] No		[0] No	[0]Not Partnered		[12]12 month	x[0]Not partnered	27	[1] > 9 grades	[0] No	[0] No	0	[0] No	[1] Yes			[0] No	[0] No		[0] No	[1] Yes	47140	[0] No	[0] No	[0] No	[1] Yes
80034		[0] No	[0] No	[0] No	50000	[0] No	[0] No	[0] No	[0] No				0						[1] Yes		[0] No	[0] No	x[0]Above Median	[0] No		[0] No	[0]Not Partnered		[24]24 month	x[0]Not partnered	27	[1] > 9 grades	[0] No	[0] No	0	[0] No	[1] Yes			[0] No	[0] No		[0] No	[1] Yes	47140	[0] No	[0] No	[0] No	[1] Yes
80239	[1] Positive	[0] No	[1] Yes	[0] No	0		[0] No	[2] Yes, but not in the past twelve months	[0] No	[0] No	[0] No	[0] No	0	[0] No	[0] No	[0] No			[1] Yes	[1] Yes	[1] Yes	[0] No	[1]Below Median	[0] No	[1] Yes	[0] No	[1]Partnered	[0] No	x[0]Baseline	[1]Seroconcordant partner	29	[1] > 9 grades	[0] No	[1] Yes	0	[0] No	[0] No	[1] Positive	[1] Yes	[0] No	[1] Yes		[0] No	[0] No		[0] No	[1] Yes	[1] Yes	[0] No
80239		[0] No	[0] No	[0] No	25000	[1] Yes	[0] No	[0] No	[0] No				0						[1] Yes		[0] No	[0] No	x[0]Above Median	[0] No		[0] No	[0]Not Partnered		[12]12 month	x[0]Not partnered	29	[1] > 9 grades	[0] No	[1] Yes	0	[0] No	[0] No	[1] Positive	[1] Yes	[0] No	[1] Yes		[0] No	[0] No		[0] No	[1] Yes	[1] Yes	[0] No
80239	[-70] Don't Know	[0] No	[1] Yes	[0] No	15000	[1] Yes		[0] No	[0] No				30						[1] Yes	[1] Yes		[1] Yes	[1]Below Median	[0] No	[1] Yes		[1]Partnered	[0] No	[24]24 month	[1]Seroconcordant partner	29	[1] > 9 grades	[0] No	[1] Yes	0	[0] No	[0] No	[1] Positive	[1] Yes	[0] No	[1] Yes		[0] No	[0] No		[0] No	[1] Yes	[1] Yes	[0] No
80009		[0] No	[0] No	[0] No	25000		[0] No	[2] Yes, but not in the past twelve months	[0] No	[0] No	[0] No	[0] No	0	[0] No	[1] Yes	[0] No			[1] Yes		[0] No	[0] No	x[0]Above Median	[0] No		[0] No	[0]Not Partnered		x[0]Baseline	x[0]Not partnered	32	[1] > 9 grades	[0] No	[0] No	0	[0] No	[0] No			[0] No	[0] No		[0] No	[0] No		[0] No	[0] No	[0] No	[1] Yes
80009		[0] No	[0] No	[0] No	25000	[0] No	[0] No	[0] No	[0] No				0						[1] Yes		[0] No	[0] No	x[0]Above Median	[0] No		[0] No	[0]Not Partnered		[12]12 month	x[0]Not partnered	32	[1] > 9 grades	[0] No	[0] No	0	[0] No	[0] No			[0] No	[0] No		[0] No	[0] No		[0] No	[0] No	[0] No	[1] Yes
80009		[0] No	[0] No	[0] No	30000	[0] No	[0] No	[0] No	[0] No				15						[1] Yes		[0] No	[1] Yes	x[0]Above Median	[0] No		[0] No	[0]Not Partnered		[24]24 month	x[0]Not partnered	32	[1] > 9 grades	[0] No	[0] No	0	[0] No	[0] No			[0] No	[0] No		[0] No	[0] No		[0] No	[0] No	[0] No	[1] Yes
80155		[0] No	[0] No	[0] No	40000		[0] No	[0] No	[0] No	[1] Yes	[0] No	[0] No	60	[0] No	[0] No	[0] No			[1] Yes		[0] No	[0] No	x[0]Above Median	[0] No		[0] No	[0]Not Partnered		x[0]Baseline	x[0]Not partnered	36	[1] > 9 grades	[0] No	[0] No	0	[0] No	[0] No			[0] No	[0] No		[0] No	[0] No		[0] No	[0] No	[0] No	[0] No
80155		[0] No	[0] No	[0] No	15000	[0] No	[0] No	[0] No	[0] No				15						[1] Yes		[0] No	[1] Yes	[1]Below Median	[0] No		[0] No	[0]Not Partnered		[12]12 month	x[0]Not partnered	36	[1] > 9 grades	[0] No	[0] No	0	[0] No	[0] No			[0] No	[0] No		[0] No	[0] No		[0] No	[0] No	[0] No	[0] No
80155		[0] No	[0] No	[0] No	6000	[0] No	[0] No	[0] No	[0] No				0						[1] Yes		[0] No	[0] No	[1]Below Median	[0] No		[0] No	[0]Not Partnered		[24]24 month	x[0]Not partnered	36	[1] > 9 grades	[0] No	[0] No	0	[0] No	[0] No			[0] No	[0] No		[0] No	[0] No		[0] No	[0] No	[0] No	[0] No
80002		[0] No	[0] No	[0] No	10000		[0] No	[0] No	[0] No	[1] Yes	[0] No	[0] No	90	30	[0] No	[1] Yes	10143		[1] Yes		[0] No	[1] Yes	[1]Below Median	[1] Yes		[0] No	[0]Not Partnered		x[0]Baseline	x[0]Not partnered	39	[0]<= 9 grades	[1] Yes	[0] No	30	[1] Yes	[0] No			[0] No	[1] Yes		[0] No	[0] No	10143	[1] Yes	[0] No	[0] No	[0] No
80002		[0] No	[0] No	[0] No	20000	[0] No	[0] No	[0] No	[0] No				60						[1] Yes		[0] No	[1] Yes	x[0]Above Median	[0] No		[0] No	[0]Not Partnered		[12]12 month	x[0]Not partnered	39	[0]<= 9 grades	[1] Yes	[0] No	30	[1] Yes	[0] No			[0] No	[1] Yes		[0] No	[0] No	10143	[1] Yes	[0] No	[0] No	[0] No
80143		[0] No	[0] No	[0] No	8000		[0] No	[0] No	[0] No	[1] Yes	[1] Yes	[1] Yes	50	[1] Yes	[0] No	[1] Yes	66617		[1] Yes		[0] No	[1] Yes	[1]Below Median	[1] Yes		[0] No	[0]Not Partnered		x[0]Baseline	x[0]Not partnered	28	[1] > 9 grades	[1] Yes	[0] No	1	[1] Yes	[0] No			[0] No	[1] Yes		[1] Yes	[1] Yes	66617	[1] Yes	[0] No	[0] No	[0] No
80195		[0] No	[0] No	[0] No	25000		[0] No	[0] No	[0] No	[1] Yes	[1] Yes	[0] No	30	[0] No	[1] Yes	[0] No	4706		[1] Yes		[0] No	[0] No	x[0]Above Median	[0] No		[0] No	[0]Not Partnered		x[0]Baseline	x[0]Not partnered	29	[1] > 9 grades	[0] No	[0] No	0	[0] No	[0] No			[0] No	[0] No		[1] Yes	[0] No	4706	[0] No	[0] No	[0] No	[1] Yes
80195		[0] No	[0] No	[0] No	30000	[0] No	[0] No	[0] No	[2] Yes, but not in the past twelve months				0						[1] Yes		[0] No	[0] No	x[0]Above Median	[0] No		[0] No	[0]Not Partnered		[12]12 month	x[0]Not partnered	29	[1] > 9 grades	[0] No	[0] No	0	[0] No	[0] No			[0] No	[0] No		[1] Yes	[0] No	4706	[0] No	[0] No	[0] No	[1] Yes
80195	[0] Negative	[0] No	[1] Yes	[0] No	20000	[0] No	[0] No	[0] No	[0] No				0						[1] Yes	[1] Yes	[0] No	[0] No	x[0]Above Median	[0] No	[0] No	[0] No	[1]Partnered	[1] Yes	[24]24 month	[2]Serodiscordant partner	29	[1] > 9 grades	[0] No	[0] No	0	[0] No	[0] No			[0] No	[0] No		[1] Yes	[0] No	4706	[0] No	[0] No	[0] No	[1] Yes
80019		[0] No	[0] No	[0] No	5000		[0] No	[2] Yes, but not in the past twelve months	[2] Yes, but not in the past twelve months	[0] No	[1] Yes	[0] No	4	2	[0] No	[1] Yes	11009		[1] Yes		[0] No	[1] Yes	[1]Below Median	[1] Yes		[0] No	[0]Not Partnered		x[0]Baseline	x[0]Not partnered	33	[0]<= 9 grades	[1] Yes	[0] No	2	[1] Yes	[0] No			[0] No	[1] Yes		[1] Yes	[0] No	11009	[1] Yes	[0] No	[0] No	[0] No
80022		[0] No	[0] No	[0] No	15000		[0] No	[0] No	[2] Yes, but not in the past twelve months	[1] Yes	[1] Yes	[1] Yes	15	[0] No	[0] No	[0] No	196627		[1] Yes		[0] No	[1] Yes	[1]Below Median	[0] No		[0] No	[0]Not Partnered		x[0]Baseline	x[0]Not partnered	35	[0]<= 9 grades	[1] Yes	[0] No	0	[0] No	[0] No			[0] No	[1] Yes		[1] Yes	[1] Yes	196627	[0] No	[0] No	[0] No	[0] No
80022		[0] No	[0] No	[0] No	0	[0] No	[0] No	[0] No	[2] Yes, but not in the past twelve months				25						[1] Yes		[1] Yes	[1] Yes	[1]Below Median	[1] Yes		[1] Yes	[0]Not Partnered		[12]12 month	x[0]Not partnered	35	[0]<= 9 grades	[1] Yes	[0] No	0	[0] No	[0] No			[0] No	[1] Yes		[1] Yes	[1] Yes	196627	[0] No	[0] No	[0] No	[0] No
80022		[0] No	[0] No	[0] No	10000	[0] No	[0] No	[0] No	[0] No				10						[1] Yes		[0] No	[1] Yes	[1]Below Median	[0] No		[0] No	[0]Not Partnered		[24]24 month	x[0]Not partnered	35	[0]<= 9 grades	[1] Yes	[0] No	0	[0] No	[0] No			[0] No	[1] Yes		[1] Yes	[1] Yes	196627	[0] No	[0] No	[0] No	[0] No
80103		[0] No	[0] No	[0] No	1500		[0] No	[2] Yes, but not in the past twelve months	[2] Yes, but not in the past twelve months	[0] No	[0] No	[0] No	0	[0] No	[0] No	[0] No	1522		[1] Yes		[1] Yes	[0] No	[1]Below Median	[0] No		[0] No	[0]Not Partnered		x[0]Baseline	x[0]Not partnered	35	[0]<= 9 grades	[0] No	[1] Yes	0	[0] No	[0] No			[0] No	[1] Yes		[0] No	[0] No	1522	[0] No	[0] No	[0] No	[0] No
80103		[0] No	[0] No	[0] No	30000	[0] No		[0] No	[0] No				60						[1] Yes			[1] Yes	x[0]Above Median	[0] No			[0]Not Partnered		[12]12 month	x[0]Not partnered	35	[0]<= 9 grades	[0] No	[1] Yes	0	[0] No	[0] No			[0] No	[1] Yes		[0] No	[0] No	1522	[0] No	[0] No	[0] No	[0] No
80206		[0] No	[0] No	[0] No	10000		[0] No	[0] No	[0] No	[0] No	[1] Yes	[0] No	5	[0] No	[0] No	[0] No	9307		[1] Yes		[0] No	[0] No	[1]Below Median	[0] No		[0] No	[0]Not Partnered		x[0]Baseline	x[0]Not partnered	37	[0]<= 9 grades	[0] No	[0] No	0	[0] No	[0] No			[0] No	[1] Yes		[1] Yes	[0] No	9307	[0] No	[0] No	[0] No	[0] No
80206		[0] No	[0] No	[0] No	5000	[0] No	[0] No	[0] No	[0] No				0						[1] Yes		[0] No	[0] No	[1]Below Median	[0] No		[0] No	[0]Not Partnered		[12]12 month	x[0]Not partnered	37	[0]<= 9 grades	[0] No	[0] No	0	[0] No	[0] No			[0] No	[1] Yes		[1] Yes	[0] No	9307	[0] No	[0] No	[0] No	[0] No
80206		[0] No	[0] No	[0] No	10000	[0] No	[0] No	[0] No	[0] No				0						[1] Yes		[0] No	[0] No	[1]Below Median	[0] No		[0] No	[0]Not Partnered		[24]24 month	x[0]Not partnered	37	[0]<= 9 grades	[0] No	[0] No	0	[0] No	[0] No			[0] No	[1] Yes		[1] Yes	[0] No	9307	[0] No	[0] No	[0] No	[0] No
80257		[0] No	[0] No	[0] No	30000		[0] No	[0] No	[0] No	[0] No	[0] No	[0] No	0	[0] No	[0] No	[0] No	5069		[1] Yes		[1] Yes	[0] No	x[0]Above Median	[0] No		[0] No	[0]Not Partnered		x[0]Baseline	x[0]Not partnered	37	[1] > 9 grades	[0] No	[1] Yes	0	[0] No	[0] No			[0] No	[0] No		[0] No	[0] No	5069	[0] No	[0] No	[0] No	[0] No
80284		[0] No	[0] No	[0] No	200000		[0] No	[1] Yes, in the past twelve months	[1] Yes, in the past twelve months	[0] No	[0] No	[0] No	0	[0] No	[1] Yes	[0] No	51725		[1] Yes		[0] No	[0] No	x[0]Above Median	[0] No		[0] No	[0]Not Partnered		x[0]Baseline	x[0]Not partnered	32	[1] > 9 grades	[0] No	[0] No	0	[0] No	[0] No			[0] No	[0] No		[0] No	[0] No	51725	[0] No	[0] No	[0] No	[1] Yes
80284		[0] No	[0] No	[0] No	300000	[0] No	[1] Yes	[1] Yes, in the past twelve months	[1] Yes, in the past twelve months				0						[1] Yes		[0] No	[0] No	x[0]Above Median	[0] No		[0] No	[0]Not Partnered		[12]12 month	x[0]Not partnered	32	[1] > 9 grades	[0] No	[0] No	0	[0] No	[0] No			[0] No	[0] No		[0] No	[0] No	51725	[0] No	[0] No	[0] No	[1] Yes
80284		[0] No	[0] No	[0] No	150000	[0] No	[1] Yes	[2] Yes, but not in the past twelve months	[1] Yes, in the past twelve months				0						[1] Yes		[1] Yes	[0] No	x[0]Above Median	[0] No		[0] No	[0]Not Partnered		[24]24 month	x[0]Not partnered	32	[1] > 9 grades	[0] No	[0] No	0	[0] No	[0] No			[0] No	[0] No		[0] No	[0] No	51725	[0] No	[0] No	[0] No	[1] Yes
80136		[0] No	[0] No	[0] No	25000		[0] No	[0] No	[2] Yes, but not in the past twelve months	[0] No	[0] No	[0] No	0	[0] No	[1] Yes	[0] No	191052		[1] Yes		[0] No	[0] No	x[0]Above Median	[0] No		[0] No	[0]Not Partnered		x[0]Baseline	x[0]Not partnered	32	[1] > 9 grades	[0] No	[0] No	0	[0] No	[0] No			[0] No	[0] No		[0] No	[0] No	191052	[0] No	[0] No	[0] No	[1] Yes
80136	[0] Negative	[0] No	[1] Yes	[0] No	50000	[0] No	[0] No	[0] No	[0] No				0						[1] Yes	[1] Yes	[0] No	[0] No	x[0]Above Median	[0] No	[0] No	[0] No	[1]Partnered	[1] Yes	[12]12 month	[2]Serodiscordant partner	32	[1] > 9 grades	[0] No	[0] No	0	[0] No	[0] No			[0] No	[0] No		[0] No	[0] No	191052	[0] No	[0] No	[0] No	[1] Yes
80036		[0] No	[0] No	[0] No	20000		[0] No	[0] No	[0] No	[0] No	[0] No	[0] No	0	[0] No	[1] Yes	[0] No	1743		[1] Yes		[1] Yes	[0] No	x[0]Above Median	[0] No		[0] No	[0]Not Partnered		x[0]Baseline	x[0]Not partnered	25	[1] > 9 grades	[0] No	[1] Yes	0	[0] No	[0] No			[0] No	[0] No		[0] No	[0] No	1743	[0] No	[0] No	[0] No	[1] Yes
80036	[1] Positive	[0] No	[1] Yes	[0] No	50000	[1] Yes	[0] No	[0] No	[0] No				0						[1] Yes	[1] Yes	[1] Yes	[0] No	x[0]Above Median	[0] No	[1] Yes	[0] No	[1]Partnered	[0] No	[12]12 month	[1]Seroconcordant partner	25	[1] > 9 grades	[0] No	[1] Yes	0	[0] No	[0] No			[0] No	[0] No		[0] No	[0] No	1743	[0] No	[0] No	[0] No	[1] Yes
80036	[1] Positive	[1] Yes	[0] No	[0] No	8000	[1] Yes	[0] No	[0] No	[0] No				0						[1] Yes	[1] Yes	[1] Yes	[0] No	[1]Below Median	[0] No	[1] Yes	[0] No	[1]Partnered	[0] No	[24]24 month	[1]Seroconcordant partner	25	[1] > 9 grades	[0] No	[1] Yes	0	[0] No	[0] No			[0] No	[0] No		[0] No	[0] No	1743	[0] No	[0] No	[0] No	[1] Yes
80235	[1] Positive	[1] Yes	[0] No	[0] No	0		[0] No	[0] No	[0] No	[0] No	[0] No	[0] No	0	[0] No	[0] No	[0] No	250		[1] Yes	[1] Yes	[0] No	[0] No	[1]Below Median	[0] No	[1] Yes	[0] No	[1]Partnered	[0] No	x[0]Baseline	[1]Seroconcordant partner	29	[1] > 9 grades	[0] No	[0] No	0	[0] No	[0] No	[1] Positive	[1] Yes	[0] No	[1] Yes		[0] No	[0] No	250	[0] No	[1] Yes	[1] Yes	[0] No
80235	[1] Positive	[1] Yes	[0] No	[0] No	16000	[0] No	[0] No	[0] No	[0] No				0						[1] Yes	[1] Yes		[0] No	[1]Below Median	[0] No	[1] Yes		[1]Partnered	[0] No	[12]12 month	[1]Seroconcordant partner	29	[1] > 9 grades	[0] No	[0] No	0	[0] No	[0] No	[1] Positive	[1] Yes	[0] No	[1] Yes		[0] No	[0] No	250	[0] No	[1] Yes	[1] Yes	[0] No
80235	[1] Positive	[1] Yes	[0] No	[0] No	15000	[0] No	[0] No	[0] No	[2] Yes, but not in the past twelve months				0						[1] Yes	[1] Yes		[0] No	[1]Below Median	[0] No	[1] Yes		[1]Partnered	[0] No	[24]24 month	[1]Seroconcordant partner	29	[1] > 9 grades	[0] No	[0] No	0	[0] No	[0] No	[1] Positive	[1] Yes	[0] No	[1] Yes		[0] No	[0] No	250	[0] No	[1] Yes	[1] Yes	[0] No
80213		[0] No	[0] No	[0] No	0		[1] Yes	[0] No	[0] No	[1] Yes	[1] Yes	[0] No	30	2	[0] No	[0] No	723		[1] Yes		[1] Yes	[1] Yes	[1]Below Median	[1] Yes		[1] Yes	[0]Not Partnered		x[0]Baseline	x[0]Not partnered	30	[1] > 9 grades	[1] Yes	[1] Yes	2	[1] Yes	[1] Yes			[1] Yes	[1] Yes		[1] Yes	[0] No	723	[0] No	[0] No	[0] No	[0] No
80213		[0] No	[0] No	[0] No	15000	[0] No	[0] No	[0] No	[0] No				28						[1] Yes		[0] No	[1] Yes	[1]Below Median	[0] No		[0] No	[0]Not Partnered		[12]12 month	x[0]Not partnered	30	[1] > 9 grades	[1] Yes	[1] Yes	2	[1] Yes	[1] Yes			[1] Yes	[1] Yes		[1] Yes	[0] No	723	[0] No	[0] No	[0] No	[0] No
80199		[0] No	[0] No	[0] No	5000		[0] No	[0] No	[0] No	[0] No	[0] No	[0] No	0	[0] No	[0] No	[1] Yes	250		[1] Yes		[0] No	[0] No	[1]Below Median	[0] No		[0] No	[0]Not Partnered		x[0]Baseline	x[0]Not partnered	25	[0]<= 9 grades	[0] No	[0] No	0	[0] No	[0] No			[0] No	[1] Yes		[0] No	[0] No	250	[1] Yes	[0] No	[0] No	[0] No
80199		[0] No	[0] No	[0] No	26000	[0] No	[0] No	[0] No	[0] No				0						[1] Yes		[0] No	[0] No	x[0]Above Median	[0] No		[0] No	[0]Not Partnered		[12]12 month	x[0]Not partnered	25	[0]<= 9 grades	[0] No	[0] No	0	[0] No	[0] No			[0] No	[1] Yes		[0] No	[0] No	250	[1] Yes	[0] No	[0] No	[0] No
80199		[0] No	[0] No	[0] No	25000	[0] No	[0] No	[0] No	[2] Yes, but not in the past twelve months				0						[1] Yes		[0] No	[0] No	x[0]Above Median	[0] No		[0] No	[0]Not Partnered		[24]24 month	x[0]Not partnered	25	[0]<= 9 grades	[0] No	[0] No	0	[0] No	[0] No			[0] No	[1] Yes		[0] No	[0] No	250	[1] Yes	[0] No	[0] No	[0] No
80141		[0] No	[0] No	[0] No	40000		[0] No	[0] No	[0] No	[0] No	[0] No	[0] No	0	[0] No	[0] No	[0] No	21978		[1] Yes		[0] No	[0] No	x[0]Above Median	[0] No		[0] No	[0]Not Partnered		x[0]Baseline	x[0]Not partnered	36	[1] > 9 grades	[0] No	[0] No	0	[0] No	[0] No			[0] No	[0] No		[0] No	[0] No	21978	[0] No	[0] No	[0] No	[0] No
80141		[0] No	[0] No	[0] No	40000	[0] No	[0] No	[0] No	[0] No				0						[1] Yes		[0] No	[0] No	x[0]Above Median	[0] No		[0] No	[0]Not Partnered		[12]12 month	x[0]Not partnered	36	[1] > 9 grades	[0] No	[0] No	0	[0] No	[0] No			[0] No	[0] No		[0] No	[0] No	21978	[0] No	[0] No	[0] No	[0] No
80141	[1] Positive	[0] No	[1] Yes	[0] No	50000	[0] No	[0] No	[0] No	[0] No				0						[1] Yes	[1] Yes	[1] Yes	[0] No	x[0]Above Median	[0] No	[1] Yes	[0] No	[1]Partnered	[0] No	[24]24 month	[1]Seroconcordant partner	36	[1] > 9 grades	[0] No	[0] No	0	[0] No	[0] No			[0] No	[0] No		[0] No	[0] No	21978	[0] No	[0] No	[0] No	[0] No
80305		[0] No	[0] No	[0] No	30000		[0] No	[0] No	[1] Yes, in the past twelve months	[0] No	[0] No	[0] No	0	[0] No	[1] Yes	[0] No	4399		[1] Yes		[0] No	[0] No	x[0]Above Median	[0] No		[0] No	[0]Not Partnered		x[0]Baseline	x[0]Not partnered	34	[0]<= 9 grades	[0] No	[0] No	0	[0] No	[0] No			[0] No	[0] No		[0] No	[0] No	4399	[0] No	[0] No	[0] No	[1] Yes
80305		[0] No	[0] No	[0] No	20000	[0] No	[0] No	[0] No	[0] No				0						[1] Yes		[0] No	[0] No	x[0]Above Median	[0] No		[0] No	[0]Not Partnered		[12]12 month	x[0]Not partnered	34	[0]<= 9 grades	[0] No	[0] No	0	[0] No	[0] No			[0] No	[0] No		[0] No	[0] No	4399	[0] No	[0] No	[0] No	[1] Yes
80305		[0] No	[0] No	[0] No	30000	[0] No	[1] Yes	[0] No	[1] Yes, in the past twelve months				40						[1] Yes		[0] No	[0] No	x[0]Above Median	[0] No		[0] No	[0]Not Partnered		[24]24 month	x[0]Not partnered	34	[0]<= 9 grades	[0] No	[0] No	0	[0] No	[0] No			[0] No	[0] No		[0] No	[0] No	4399	[0] No	[0] No	[0] No	[1] Yes
80264		[0] No	[0] No	[0] No	15000		[1] Yes	[0] No	[1] Yes, in the past twelve months	[0] No	[0] No	[0] No	0	[0] No	[0] No	[0] No	1839		[1] Yes		[1] Yes	[0] No	[1]Below Median	[0] No		[0] No	[0]Not Partnered		x[0]Baseline	x[0]Not partnered	35	[1] > 9 grades	[0] No	[1] Yes	0	[0] No	[1] Yes			[0] No	[1] Yes		[0] No	[0] No	1839	[0] No	[0] No	[0] No	[0] No
80264	[1] Positive	[0] No	[1] Yes	[0] No	38000	[0] No	[0] No	[2] Yes, but not in the past twelve months	[2] Yes, but not in the past twelve months				0						[1] Yes	[1] Yes	[0] No	[0] No	x[0]Above Median	[0] No	[1] Yes	[0] No	[1]Partnered	[0] No	[12]12 month	[1]Seroconcordant partner	35	[1] > 9 grades	[0] No	[1] Yes	0	[0] No	[1] Yes			[0] No	[1] Yes		[0] No	[0] No	1839	[0] No	[0] No	[0] No	[0] No
80264	[0] Negative	[1] Yes	[0] No	[0] No	45000	[0] No	[0] No	[0] No	[0] No				0						[1] Yes	[1] Yes	[0] No	[0] No	x[0]Above Median	[0] No	[0] No	[0] No	[1]Partnered	[1] Yes	[24]24 month	[2]Serodiscordant partner	35	[1] > 9 grades	[0] No	[1] Yes	0	[0] No	[1] Yes			[0] No	[1] Yes		[0] No	[0] No	1839	[0] No	[0] No	[0] No	[0] No
80221		[0] No	[0] No	[0] No	20000		[1] Yes	[0] No	[1] Yes, in the past twelve months	[1] Yes	[1] Yes	[1] Yes	2	[0] No	[1] Yes	[1] Yes	62168		[1] Yes		[1] Yes	[0] No	x[0]Above Median	[0] No		[0] No	[0]Not Partnered		x[0]Baseline	x[0]Not partnered	32	[1] > 9 grades	[0] No	[1] Yes	0	[0] No	[1] Yes			[0] No	[0] No		[1] Yes	[1] Yes	62168	[1] Yes	[0] No	[0] No	[1] Yes
80221		[0] No	[0] No	[0] No	10000	[0] No	[0] No	[0] No	[2] Yes, but not in the past twelve months				10						[1] Yes		[0] No	[0] No	[1]Below Median	[0] No		[0] No	[0]Not Partnered		[12]12 month	x[0]Not partnered	32	[1] > 9 grades	[0] No	[1] Yes	0	[0] No	[1] Yes			[0] No	[0] No		[1] Yes	[1] Yes	62168	[1] Yes	[0] No	[0] No	[1] Yes
80221	[1] Positive	[0] No	[1] Yes	[0] No	30000	[0] No	[1] Yes	[0] No	[0] No				10						[1] Yes	[1] Yes	[1] Yes	[0] No	x[0]Above Median	[0] No	[1] Yes	[0] No	[1]Partnered	[0] No	[24]24 month	[1]Seroconcordant partner	32	[1] > 9 grades	[0] No	[1] Yes	0	[0] No	[1] Yes			[0] No	[0] No		[1] Yes	[1] Yes	62168	[1] Yes	[0] No	[0] No	[1] Yes
80186	[0] Negative	[0] No	[0] No	[1] Yes	5000		[0] No	[0] No	[0] No	[0] No	[0] No	[0] No	0	[0] No	[0] No	[0] No	147850		[1] Yes	[1] Yes	[0] No	[0] No	[1]Below Median	[0] No	[0] No	[0] No	[1]Partnered	[1] Yes	x[0]Baseline	[2]Serodiscordant partner	31	[1] > 9 grades	[0] No	[0] No	0	[0] No	[0] No	[0] Negative	[0] No	[0] No	[1] Yes		[0] No	[0] No	147850	[0] No	[1] Yes	2	[0] No
80186	[1] Positive	[0] No	[1] Yes	[0] No	85000	[0] No	[1] Yes	[0] No	[2] Yes, but not in the past twelve months				0						[1] Yes	[1] Yes	[1] Yes	[0] No	x[0]Above Median	[0] No	[1] Yes	[0] No	[1]Partnered	[0] No	[12]12 month	[1]Seroconcordant partner	31	[1] > 9 grades	[0] No	[0] No	0	[0] No	[0] No	[0] Negative	[0] No	[0] No	[1] Yes		[0] No	[0] No	147850	[0] No	[1] Yes	2	[0] No
80229		[0] No	[0] No	[0] No	20000		[1] Yes	[0] No	[2] Yes, but not in the past twelve months	[0] No	[0] No	[0] No	0	[0] No	[1] Yes	[0] No	250		[1] Yes		[0] No	[0] No	x[0]Above Median	[0] No		[0] No	[0]Not Partnered		x[0]Baseline	x[0]Not partnered	36	[1] > 9 grades	[0] No	[0] No	0	[0] No	[1] Yes			[0] No	[0] No		[0] No	[0] No	250	[0] No	[0] No	[0] No	[1] Yes
80229	[-70] Don't Know	[0] No	[0] No	[1] Yes	40000	[0] No		[0] No	[0] No				0						[1] Yes	[1] Yes		[0] No	x[0]Above Median	[0] No	[1] Yes		[1]Partnered	[0] No	[12]12 month	[1]Seroconcordant partner	36	[1] > 9 grades	[0] No	[0] No	0	[0] No	[1] Yes			[0] No	[0] No		[0] No	[0] No	250	[0] No	[0] No	[0] No	[1] Yes
80229	[1] Positive	[1] Yes	[0] No	[0] No	50000	[0] No	[1] Yes	[0] No	[0] No				0						[1] Yes	[1] Yes	[0] No	[0] No	x[0]Above Median	[0] No	[1] Yes	[0] No	[1]Partnered	[0] No	[24]24 month	[1]Seroconcordant partner	36	[1] > 9 grades	[0] No	[0] No	0	[0] No	[1] Yes			[0] No	[0] No		[0] No	[0] No	250	[0] No	[0] No	[0] No	[1] Yes
80203	[1] Positive	[1] Yes	[0] No	[1] Yes	30000		[0] No	[0] No	[2] Yes, but not in the past twelve months	[0] No	[0] No	[0] No	0	[0] No	[1] Yes	[0] No	8504		[1] Yes	[1] Yes	[1] Yes	[0] No	x[0]Above Median	[0] No	[1] Yes	[0] No	[1]Partnered	[0] No	x[0]Baseline	[1]Seroconcordant partner	31	[1] > 9 grades	[0] No	[1] Yes	0	[0] No	[0] No	[1] Positive	[1] Yes	[0] No	[0] No		[0] No	[0] No	8504	[0] No	[1] Yes	[1] Yes	[1] Yes
80203	[1] Positive	[1] Yes	[0] No	[0] No	30000	[0] No	[0] No	[0] No	[2] Yes, but not in the past twelve months				0						[1] Yes	[1] Yes	[1] Yes	[0] No	x[0]Above Median	[0] No	[1] Yes	[0] No	[1]Partnered	[0] No	[12]12 month	[1]Seroconcordant partner	31	[1] > 9 grades	[0] No	[1] Yes	0	[0] No	[0] No	[1] Positive	[1] Yes	[0] No	[0] No		[0] No	[0] No	8504	[0] No	[1] Yes	[1] Yes	[1] Yes
80203	[1] Positive	[1] Yes	[0] No	[0] No	25000	[1] Yes	[0] No	[0] No	[2] Yes, but not in the past twelve months				0						[1] Yes	[1] Yes	[1] Yes	[0] No	x[0]Above Median	[0] No	[1] Yes	[0] No	[1]Partnered	[0] No	[24]24 month	[1]Seroconcordant partner	31	[1] > 9 grades	[0] No	[1] Yes	0	[0] No	[0] No	[1] Positive	[1] Yes	[0] No	[0] No		[0] No	[0] No	8504	[0] No	[1] Yes	[1] Yes	[1] Yes
80011	[0] Negative	[1] Yes	[0] No	[0] No	20000		[0] No	[0] No	[0] No	[0] No	[0] No	[0] No	0	[0] No	[1] Yes	[1] Yes	250		[1] Yes	[1] Yes	[1] Yes	[0] No	x[0]Above Median	[0] No	[0] No	[0] No	[1]Partnered	[1] Yes	x[0]Baseline	[2]Serodiscordant partner	28	[0]<= 9 grades	[0] No	[1] Yes	0	[0] No	[0] No	[0] Negative	[0] No	[0] No	[0] No		[0] No	[0] No	250	[1] Yes	[1] Yes	2	[1] Yes
80011	[0] Negative	[1] Yes	[0] No	[0] No	30000	[0] No	[1] Yes	[0] No	[0] No				0						[1] Yes	[1] Yes	[0] No	[0] No	x[0]Above Median	[0] No	[0] No	[0] No	[1]Partnered	[1] Yes	[12]12 month	[2]Serodiscordant partner	28	[0]<= 9 grades	[0] No	[1] Yes	0	[0] No	[0] No	[0] Negative	[0] No	[0] No	[0] No		[0] No	[0] No	250	[1] Yes	[1] Yes	2	[1] Yes
80011	[0] Negative	[1] Yes	[0] No	[0] No	32000	[1] Yes	[1] Yes	[0] No	[0] No				0						[1] Yes	[1] Yes	[1] Yes	[0] No	x[0]Above Median	[0] No	[0] No	[0] No	[1]Partnered	[1] Yes	[24]24 month	[2]Serodiscordant partner	28	[0]<= 9 grades	[0] No	[1] Yes	0	[0] No	[0] No	[0] Negative	[0] No	[0] No	[0] No		[0] No	[0] No	250	[1] Yes	[1] Yes	2	[1] Yes
80218	[1] Positive	[0] No	[1] Yes	[0] No	25000		[1] Yes	[0] No	[1] Yes, in the past twelve months	[1] Yes	[0] No	[1] Yes	90	85	[0] No	[1] Yes	6040		[1] Yes	[1] Yes	[1] Yes	[1] Yes	x[0]Above Median	[1] Yes	[1] Yes	[1] Yes	[1]Partnered	[0] No	x[0]Baseline	[1]Seroconcordant partner	31	[1] > 9 grades	[1] Yes	[1] Yes	85	[1] Yes	[1] Yes	[1] Positive	[1] Yes	[1] Yes	[0] No		[0] No	[1] Yes	6040	[1] Yes	[1] Yes	[1] Yes	[0] No
80168		[0] No	[0] No	[0] No	0		[1] Yes	[0] No	[1] Yes, in the past twelve months	[0] No	[0] No	[1] Yes	0	[0] No	[1] Yes	[1] Yes	307583		[1] Yes		[0] No	[0] No	[1]Below Median	[0] No		[0] No	[0]Not Partnered		x[0]Baseline	x[0]Not partnered	32	[1] > 9 grades	[0] No	[0] No	0	[0] No	[1] Yes			[0] No	[1] Yes		[0] No	[1] Yes	307583	[1] Yes	[0] No	[0] No	[1] Yes
80168		[0] No	[0] No	[0] No	40000	[0] No	[1] Yes	[0] No	[0] No				15						[1] Yes		[0] No	[1] Yes	x[0]Above Median	[0] No		[0] No	[0]Not Partnered		[12]12 month	x[0]Not partnered	32	[1] > 9 grades	[0] No	[0] No	0	[0] No	[1] Yes			[0] No	[1] Yes		[0] No	[1] Yes	307583	[1] Yes	[0] No	[0] No	[1] Yes
80168		[0] No	[0] No	[0] No	25000	[0] No	[1] Yes	[0] No	[0] No				10						[1] Yes		[0] No	[1] Yes	x[0]Above Median	[1] Yes		[0] No	[0]Not Partnered		[24]24 month	x[0]Not partnered	32	[1] > 9 grades	[0] No	[0] No	0	[0] No	[1] Yes			[0] No	[1] Yes		[0] No	[1] Yes	307583	[1] Yes	[0] No	[0] No	[1] Yes
80087	[1] Positive	[1] Yes	[0] No	[0] No	30000		[0] No	[0] No	[2] Yes, but not in the past twelve months	[0] No	[0] No	[0] No	0	[0] No	[1] Yes	[0] No	1608		[1] Yes	[1] Yes	[1] Yes	[0] No	x[0]Above Median	[0] No	[1] Yes	[0] No	[1]Partnered	[0] No	x[0]Baseline	[1]Seroconcordant partner	36	[1] > 9 grades	[0] No	[1] Yes	0	[0] No	[0] No	[1] Positive	[1] Yes	[0] No	[0] No		[0] No	[0] No	1608	[0] No	[1] Yes	[1] Yes	[1] Yes
80087	[1] Positive	[1] Yes	[0] No	[0] No	40000	[0] No	[0] No	[0] No	[0] No				0						[1] Yes	[1] Yes	[1] Yes	[0] No	x[0]Above Median	[0] No	[1] Yes	[0] No	[1]Partnered	[0] No	[12]12 month	[1]Seroconcordant partner	36	[1] > 9 grades	[0] No	[1] Yes	0	[0] No	[0] No	[1] Positive	[1] Yes	[0] No	[0] No		[0] No	[0] No	1608	[0] No	[1] Yes	[1] Yes	[1] Yes
80087	[1] Positive	[1] Yes	[0] No	[0] No	60000	[0] No	[0] No	[0] No	[0] No				0						[1] Yes	[1] Yes	[1] Yes	[0] No	x[0]Above Median	[0] No	[1] Yes	[0] No	[1]Partnered	[0] No	[24]24 month	[1]Seroconcordant partner	36	[1] > 9 grades	[0] No	[1] Yes	0	[0] No	[0] No	[1] Positive	[1] Yes	[0] No	[0] No		[0] No	[0] No	1608	[0] No	[1] Yes	[1] Yes	[1] Yes
80134	[0] Negative	[1] Yes	[0] No	[0] No	25000		[1] Yes	[0] No	[0] No	[0] No	[0] No	[0] No	0	[0] No	[1] Yes	[1] Yes	29964		[1] Yes	[1] Yes	[1] Yes	[0] No	x[0]Above Median	[0] No	[0] No	[0] No	[1]Partnered	[1] Yes	x[0]Baseline	[2]Serodiscordant partner	30	[1] > 9 grades	[0] No	[1] Yes	0	[0] No	[1] Yes	[0] Negative	[0] No	[0] No	[0] No		[0] No	[0] No	29964	[1] Yes	[1] Yes	2	[1] Yes
80134	[0] Negative	[1] Yes	[0] No	[0] No	35000	[0] No	[1] Yes	[0] No	[0] No				0						[1] Yes	[1] Yes	[1] Yes	[0] No	x[0]Above Median	[0] No	[0] No	[0] No	[1]Partnered	[1] Yes	[24]24 month	[2]Serodiscordant partner	30	[1] > 9 grades	[0] No	[1] Yes	0	[0] No	[1] Yes	[0] Negative	[0] No	[0] No	[0] No		[0] No	[0] No	29964	[1] Yes	[1] Yes	2	[1] Yes
80096	[1] Positive	[1] Yes	[0] No	[0] No	0		[1] Yes	[0] No	[0] No	[1] Yes	[0] No	[0] No	2	[0] No	[0] No	[0] No	360374		[1] Yes	[1] Yes	[1] Yes	[1] Yes	[1]Below Median	[0] No	[1] Yes	[1] Yes	[1]Partnered	[0] No	x[0]Baseline	[1]Seroconcordant partner	36	[0]<= 9 grades	[1] Yes	[1] Yes	0	[0] No	[1] Yes	[1] Positive	[1] Yes	[1] Yes	[1] Yes		[0] No	[0] No	360374	[0] No	[1] Yes	[1] Yes	[0] No
80096	[-70] Don't Know	[0] No	[1] Yes	[0] No	0	[0] No	[1] Yes	[0] No	[0] No				0						[1] Yes	[1] Yes	[1] Yes	[0] No	[1]Below Median	[0] No	[1] Yes	[0] No	[1]Partnered	[0] No	[12]12 month	[1]Seroconcordant partner	36	[0]<= 9 grades	[1] Yes	[1] Yes	0	[0] No	[1] Yes	[1] Positive	[1] Yes	[1] Yes	[1] Yes		[0] No	[0] No	360374	[0] No	[1] Yes	[1] Yes	[0] No
80096	[1] Positive	[0] No	[1] Yes	[0] No	10000	[0] No	[0] No	[0] No	[0] No				0						[1] Yes	[1] Yes	[1] Yes	[0] No	[1]Below Median	[0] No	[1] Yes	[0] No	[1]Partnered	[0] No	[24]24 month	[1]Seroconcordant partner	36	[0]<= 9 grades	[1] Yes	[1] Yes	0	[0] No	[1] Yes	[1] Positive	[1] Yes	[1] Yes	[1] Yes		[0] No	[0] No	360374	[0] No	[1] Yes	[1] Yes	[0] No
80031	[1] Positive	[1] Yes	[0] No	[0] No	40000		[1] Yes	[0] No	[0] No	[0] No	[0] No	[0] No	0	[0] No	[1] Yes	[0] No	250		[1] Yes	[1] Yes	[1] Yes	[0] No	x[0]Above Median	[0] No	[1] Yes	[0] No	[1]Partnered	[0] No	x[0]Baseline	[1]Seroconcordant partner	26	[1] > 9 grades	[0] No	[1] Yes	0	[0] No	[1] Yes	[1] Positive	[1] Yes	[0] No	[0] No		[0] No	[0] No	250	[0] No	[1] Yes	[1] Yes	[1] Yes
80031	[1] Positive	[0] No	[1] Yes	[0] No	40000	[0] No	[1] Yes	[0] No	[0] No				0						[1] Yes	[1] Yes	[1] Yes	[0] No	x[0]Above Median	[0] No	[1] Yes	[0] No	[1]Partnered	[0] No	[12]12 month	[1]Seroconcordant partner	26	[1] > 9 grades	[0] No	[1] Yes	0	[0] No	[1] Yes	[1] Positive	[1] Yes	[0] No	[0] No		[0] No	[0] No	250	[0] No	[1] Yes	[1] Yes	[1] Yes
80031	[1] Positive	[0] No	[1] Yes	[0] No	40000	[0] No	[0] No	[0] No	[0] No				0						[1] Yes	[1] Yes	[1] Yes	[0] No	x[0]Above Median	[0] No	[1] Yes	[0] No	[1]Partnered	[0] No	[24]24 month	[1]Seroconcordant partner	26	[1] > 9 grades	[0] No	[1] Yes	0	[0] No	[1] Yes	[1] Positive	[1] Yes	[0] No	[0] No		[0] No	[0] No	250	[0] No	[1] Yes	[1] Yes	[1] Yes
80272	[1] Positive	[1] Yes	[0] No	[0] No	25000		[0] No	[0] No	[1] Yes, in the past twelve months	[0] No	[0] No	[0] No	0	[0] No	[1] Yes	[0] No	3615		[1] Yes	[1] Yes	[0] No	[0] No	x[0]Above Median	[0] No	[1] Yes	[0] No	[1]Partnered	[0] No	x[0]Baseline	[1]Seroconcordant partner	29	[1] > 9 grades	[0] No	[0] No	0	[0] No	[0] No	[1] Positive	[1] Yes	[0] No	[0] No		[0] No	[0] No	3615	[0] No	[1] Yes	[1] Yes	[1] Yes
80272	[1] Positive	[1] Yes	[0] No	[0] No	30000	[0] No	[0] No	[0] No	[0] No				0						[1] Yes	[1] Yes	[1] Yes	[0] No	x[0]Above Median	[0] No	[1] Yes	[0] No	[1]Partnered	[0] No	[24]24 month	[1]Seroconcordant partner	29	[1] > 9 grades	[0] No	[0] No	0	[0] No	[0] No	[1] Positive	[1] Yes	[0] No	[0] No		[0] No	[0] No	3615	[0] No	[1] Yes	[1] Yes	[1] Yes
80247	[-70] Don't Know	[0] No	[1] Yes	[0] No	10000		[1] Yes	[0] No	[0] No	[0] No	[0] No	[1] Yes	20	[0] No	[0] No	[0] No	2972898		[1] Yes	[1] Yes	[1] Yes	[0] No	[1]Below Median	[0] No	[1] Yes	[0] No	[1]Partnered	[0] No	x[0]Baseline	[1]Seroconcordant partner	38	[1] > 9 grades	[0] No	[1] Yes	0	[0] No	[1] Yes	[-70] Don't Know	[1] Yes	[0] No	[1] Yes		[0] No	[1] Yes	2972898	[0] No	[1] Yes	[1] Yes	[0] No
80247	[0] Negative	[0] No	[1] Yes	[0] No	0	[0] No	[1] Yes	[0] No	[0] No				16						[1] Yes	[1] Yes	[1] Yes	[1] Yes	[1]Below Median	[0] No	[0] No	[1] Yes	[1]Partnered	[1] Yes	[24]24 month	[2]Serodiscordant partner	38	[1] > 9 grades	[0] No	[1] Yes	0	[0] No	[1] Yes	[-70] Don't Know	[1] Yes	[0] No	[1] Yes		[0] No	[1] Yes	2972898	[0] No	[1] Yes	[1] Yes	[0] No
80191	[1] Positive	[0] No	[0] No	[1] Yes	15000		[1] Yes	[2] Yes, but not in the past twelve months	[0] No	[0] No	[1] Yes	[0] No	3	[0] No	[1] Yes	[0] No	76427		[1] Yes	[1] Yes	[1] Yes	[0] No	[1]Below Median	[0] No	[1] Yes	[0] No	[1]Partnered	[0] No	x[0]Baseline	[1]Seroconcordant partner	27	[1] > 9 grades	[0] No	[1] Yes	0	[0] No	[1] Yes	[1] Positive	[1] Yes	[0] No	[1] Yes		[1] Yes	[0] No	76427	[0] No	[1] Yes	[1] Yes	[1] Yes
80191	[1] Positive	[0] No	[0] No	[1] Yes	20000	[0] No	[0] No	[2] Yes, but not in the past twelve months	[2] Yes, but not in the past twelve months				5						[1] Yes	[1] Yes	[0] No	[1] Yes	x[0]Above Median	[0] No	[1] Yes	[0] No	[1]Partnered	[0] No	[12]12 month	[1]Seroconcordant partner	27	[1] > 9 grades	[0] No	[1] Yes	0	[0] No	[1] Yes	[1] Positive	[1] Yes	[0] No	[1] Yes		[1] Yes	[0] No	76427	[0] No	[1] Yes	[1] Yes	[1] Yes
80191	[1] Positive	[0] No	[1] Yes	[0] No	25000	[0] No	[0] No	[0] No	[0] No				5						[1] Yes	[1] Yes	[1] Yes	[1] Yes	x[0]Above Median	[0] No	[1] Yes	[1] Yes	[1]Partnered	[0] No	[24]24 month	[1]Seroconcordant partner	27	[1] > 9 grades	[0] No	[1] Yes	0	[0] No	[1] Yes	[1] Positive	[1] Yes	[0] No	[1] Yes		[1] Yes	[0] No	76427	[0] No	[1] Yes	[1] Yes	[1] Yes
80024	[1] Positive	[1] Yes	[0] No	[0] No	0		[1] Yes	[0] No	[0] No	[0] No	[1] Yes	[0] No	15	[0] No	[0] No	[1] Yes	527		[1] Yes	[1] Yes	[1] Yes	[1] Yes	[1]Below Median	[0] No	[1] Yes	[1] Yes	[1]Partnered	[0] No	x[0]Baseline	[1]Seroconcordant partner	27	[1] > 9 grades	[1] Yes	[1] Yes	0	[0] No	[1] Yes	[1] Positive	[1] Yes	[1] Yes	[1] Yes		[1] Yes	[0] No	527	[1] Yes	[1] Yes	[1] Yes	[0] No
80024	[1] Positive	[1] Yes	[0] No	[0] No	15000	[0] No	[0] No	[0] No	[0] No				30						[1] Yes	[1] Yes	[1] Yes	[1] Yes	[1]Below Median	[0] No	[1] Yes	[1] Yes	[1]Partnered	[0] No	[12]12 month	[1]Seroconcordant partner	27	[1] > 9 grades	[1] Yes	[1] Yes	0	[0] No	[1] Yes	[1] Positive	[1] Yes	[1] Yes	[1] Yes		[1] Yes	[0] No	527	[1] Yes	[1] Yes	[1] Yes	[0] No
80032	[0] Negative	[0] No	[1] Yes	[0] No	0		[1] Yes	[0] No	[0] No	[1] Yes	[1] Yes	[1] Yes	40	5	[0] No	[0] No	245587		[1] Yes	[1] Yes	[0] No	[1] Yes	[1]Below Median	[1] Yes	[0] No	[0] No	[1]Partnered	[1] Yes	x[0]Baseline	[2]Serodiscordant partner	32	[1] > 9 grades	[1] Yes	[0] No	5	[1] Yes	[1] Yes	[0] Negative	[0] No	[0] No	[1] Yes		[1] Yes	[1] Yes	245587	[0] No	[1] Yes	2	[0] No
80032	[0] Negative	[0] No	[1] Yes	[0] No	0	[0] No	[1] Yes	[0] No	[0] No				0						[1] Yes	[1] Yes	[0] No	[0] No	[1]Below Median	[0] No	[0] No	[0] No	[1]Partnered	[1] Yes	[12]12 month	[2]Serodiscordant partner	32	[1] > 9 grades	[1] Yes	[0] No	5	[1] Yes	[1] Yes	[0] Negative	[0] No	[0] No	[1] Yes		[1] Yes	[1] Yes	245587	[0] No	[1] Yes	2	[0] No
80032	[0] Negative	[0] No	[1] Yes	[0] No	0	[1] Yes	[0] No	[0] No	[2] Yes, but not in the past twelve months				6						[1] Yes	[1] Yes	[0] No	[1] Yes	[1]Below Median	[0] No	[0] No	[0] No	[1]Partnered	[1] Yes	[24]24 month	[2]Serodiscordant partner	32	[1] > 9 grades	[1] Yes	[0] No	5	[1] Yes	[1] Yes	[0] Negative	[0] No	[0] No	[1] Yes		[1] Yes	[1] Yes	245587	[0] No	[1] Yes	2	[0] No
80127	[1] Positive	[1] Yes	[0] No	[0] No	12000		[1] Yes	[0] No	[0] No	[0] No	[0] No	[0] No	0	[0] No	[1] Yes	[1] Yes	8273		[1] Yes	[1] Yes	[1] Yes	[0] No	[1]Below Median	[0] No	[1] Yes	[0] No	[1]Partnered	[0] No	x[0]Baseline	[1]Seroconcordant partner	30	[0]<= 9 grades	[0] No	[1] Yes	0	[0] No	[1] Yes	[1] Positive	[1] Yes	[0] No	[1] Yes		[0] No	[0] No	8273	[1] Yes	[1] Yes	[1] Yes	[1] Yes
80127	[1] Positive	[1] Yes	[0] No	[0] No	23000	[0] No	[1] Yes	[0] No	[0] No				0						[1] Yes	[1] Yes	[1] Yes	[0] No	x[0]Above Median	[0] No	[1] Yes	[0] No	[1]Partnered	[0] No	[12]12 month	[1]Seroconcordant partner	30	[0]<= 9 grades	[0] No	[1] Yes	0	[0] No	[1] Yes	[1] Positive	[1] Yes	[0] No	[1] Yes		[0] No	[0] No	8273	[1] Yes	[1] Yes	[1] Yes	[1] Yes
80127	[1] Positive	[1] Yes	[0] No	[0] No	20000	[0] No	[1] Yes	[0] No	[0] No				0						[1] Yes	[1] Yes	[1] Yes	[0] No	x[0]Above Median	[0] No	[1] Yes	[0] No	[1]Partnered	[0] No	[24]24 month	[1]Seroconcordant partner	30	[0]<= 9 grades	[0] No	[1] Yes	0	[0] No	[1] Yes	[1] Positive	[1] Yes	[0] No	[1] Yes		[0] No	[0] No	8273	[1] Yes	[1] Yes	[1] Yes	[1] Yes
80037	[1] Positive	[0] No	[1] Yes	[0] No	10000		[0] No	[0] No	[0] No	[0] No	[1] Yes	[0] No	25	[0] No	[0] No	[0] No	41946		[1] Yes	[1] Yes	[1] Yes	[0] No	[1]Below Median	[0] No	[1] Yes	[0] No	[1]Partnered	[0] No	x[0]Baseline	[1]Seroconcordant partner	46	[1] > 9 grades	[0] No	[1] Yes	0	[0] No	[0] No	[1] Positive	[1] Yes	[0] No	[1] Yes		[1] Yes	[0] No	41946	[0] No	[1] Yes	[1] Yes	[0] No
80037	[1] Positive	[0] No	[1] Yes	[0] No	15000	[0] No	[0] No	[1] Yes, in the past twelve months	[1] Yes, in the past twelve months				10						[1] Yes	[1] Yes	[1] Yes	[0] No	[1]Below Median	[0] No	[1] Yes	[0] No	[1]Partnered	[0] No	[12]12 month	[1]Seroconcordant partner	46	[1] > 9 grades	[0] No	[1] Yes	0	[0] No	[0] No	[1] Positive	[1] Yes	[0] No	[1] Yes		[1] Yes	[0] No	41946	[0] No	[1] Yes	[1] Yes	[0] No
80037		[0] No	[0] No	[0] No	120000	[0] No	[1] Yes	[0] No	[1] Yes, in the past twelve months				17						[1] Yes			[1] Yes	x[0]Above Median	[0] No			[0]Not Partnered		[24]24 month	x[0]Not partnered	46	[1] > 9 grades	[0] No	[1] Yes	0	[0] No	[0] No	[1] Positive	[1] Yes	[0] No	[1] Yes		[1] Yes	[0] No	41946	[0] No	[1] Yes	[1] Yes	[0] No
80139	[0] Negative	[1] Yes	[0] No	[0] No	6000		[0] No	[2] Yes, but not in the past twelve months	[0] No	[0] No	[0] No	[0] No	0	[0] No	[0] No	[0] No	125989		[1] Yes	[1] Yes	[0] No	[0] No	[1]Below Median	[0] No	[0] No	[0] No	[1]Partnered	[1] Yes	x[0]Baseline	[2]Serodiscordant partner	27	[1] > 9 grades	[0] No	[0] No	0	[0] No	[0] No	[0] Negative	[0] No	[0] No	[1] Yes		[0] No	[0] No	125989	[0] No	[1] Yes	2	[0] No
80139	[0] Negative	[1] Yes	[0] No	[0] No	30000	[0] No	[0] No	[2] Yes, but not in the past twelve months	[0] No				4						[1] Yes	[1] Yes	[0] No	[0] No	x[0]Above Median	[0] No	[0] No	[0] No	[1]Partnered	[1] Yes	[12]12 month	[2]Serodiscordant partner	27	[1] > 9 grades	[0] No	[0] No	0	[0] No	[0] No	[0] Negative	[0] No	[0] No	[1] Yes		[0] No	[0] No	125989	[0] No	[1] Yes	2	[0] No
80139	[0] Negative	[1] Yes	[0] No	[0] No	0	[0] No	[0] No	[2] Yes, but not in the past twelve months	[0] No				4						[1] Yes	[1] Yes	[0] No	[1] Yes	[1]Below Median	[0] No	[0] No	[0] No	[1]Partnered	[1] Yes	[24]24 month	[2]Serodiscordant partner	27	[1] > 9 grades	[0] No	[0] No	0	[0] No	[0] No	[0] Negative	[0] No	[0] No	[1] Yes		[0] No	[0] No	125989	[0] No	[1] Yes	2	[0] No
80139
80118	[1] Positive	[0] No	[1] Yes	[0] No	25000		[1] Yes	[0] No	[2] Yes, but not in the past twelve months	[0] No	[1] Yes	[0] No	2	2	[0] No	[1] Yes	1272518		[1] Yes	[1] Yes	[1] Yes	[1] Yes	x[0]Above Median	[1] Yes	[1] Yes	[1] Yes	[1]Partnered	[0] No	x[0]Baseline	[1]Seroconcordant partner	34	[0]<= 9 grades	[1] Yes	[1] Yes	2	[1] Yes	[1] Yes	[1] Positive	[1] Yes	[1] Yes	[0] No		[1] Yes	[0] No	1272518	[1] Yes	[1] Yes	[1] Yes	[0] No
80118	[1] Positive	[0] No	[1] Yes	[0] No	22000	[0] No	[1] Yes	[0] No	[0] No				10						[1] Yes	[1] Yes	[1] Yes	[1] Yes	x[0]Above Median	[1] Yes	[1] Yes	[1] Yes	[1]Partnered	[0] No	[12]12 month	[1]Seroconcordant partner	34	[0]<= 9 grades	[1] Yes	[1] Yes	2	[1] Yes	[1] Yes	[1] Positive	[1] Yes	[1] Yes	[0] No		[1] Yes	[0] No	1272518	[1] Yes	[1] Yes	[1] Yes	[0] No
80118	[1] Positive	[0] No	[1] Yes	[0] No	15000	[0] No	[1] Yes	[0] No	[0] No				15						[1] Yes	[1] Yes	[1] Yes	[1] Yes	[1]Below Median	[1] Yes	[1] Yes	[1] Yes	[1]Partnered	[0] No	[24]24 month	[1]Seroconcordant partner	34	[0]<= 9 grades	[1] Yes	[1] Yes	2	[1] Yes	[1] Yes	[1] Positive	[1] Yes	[1] Yes	[0] No		[1] Yes	[0] No	1272518	[1] Yes	[1] Yes	[1] Yes	[0] No
80150	[1] Positive	[0] No	[1] Yes	[0] No	0		[1] Yes	[0] No	[0] No	[0] No	[1] Yes	[0] No	5	[0] No	[0] No	[1] Yes	15731		[1] Yes	[1] Yes	[1] Yes	[1] Yes	[1]Below Median	[0] No	[1] Yes	[1] Yes	[1]Partnered	[0] No	x[0]Baseline	[1]Seroconcordant partner	32	[1] > 9 grades	[1] Yes	[1] Yes	0	[0] No	[1] Yes	[1] Positive	[1] Yes	[1] Yes	[1] Yes		[1] Yes	[0] No	15731	[1] Yes	[1] Yes	[1] Yes	[0] No
80150	[1] Positive	[0] No	[1] Yes	[0] No	12000	[0] No	[1] Yes	[0] No	[0] No				8						[1] Yes	[1] Yes	[1] Yes	[1] Yes	[1]Below Median	[0] No	[1] Yes	[1] Yes	[1]Partnered	[0] No	[12]12 month	[1]Seroconcordant partner	32	[1] > 9 grades	[1] Yes	[1] Yes	0	[0] No	[1] Yes	[1] Positive	[1] Yes	[1] Yes	[1] Yes		[1] Yes	[0] No	15731	[1] Yes	[1] Yes	[1] Yes	[0] No
80150	[1] Positive	[0] No	[1] Yes	[0] No	12000	[0] No	[1] Yes	[0] No	[0] No				12						[1] Yes	[1] Yes	[1] Yes	[1] Yes	[1]Below Median	[1] Yes	[1] Yes	[1] Yes	[1]Partnered	[0] No	[24]24 month	[1]Seroconcordant partner	32	[1] > 9 grades	[1] Yes	[1] Yes	0	[0] No	[1] Yes	[1] Positive	[1] Yes	[1] Yes	[1] Yes		[1] Yes	[0] No	15731	[1] Yes	[1] Yes	[1] Yes	[0] No
80020		[0] No	[0] No	[0] No	80000		[1] Yes	[0] No	[0] No	[0] No	[0] No	[0] No	25	[0] No	[0] No	[0] No	4753		[1] Yes			[1] Yes	x[0]Above Median	[0] No			[0]Not Partnered		x[0]Baseline	x[0]Not partnered	35	[1] > 9 grades	[1] Yes		0	[0] No	[1] Yes				[0] No		[0] No	[0] No	4753	[0] No	[0] No	[0] No	[0] No
80020		[0] No	[0] No	[0] No	30000	[0] No		[0] No	[0] No				15						[1] Yes			[1] Yes	x[0]Above Median	[0] No			[0]Not Partnered		[12]12 month	x[0]Not partnered	35	[1] > 9 grades	[1] Yes		0	[0] No	[1] Yes				[0] No		[0] No	[0] No	4753	[0] No	[0] No	[0] No	[0] No
80020		[0] No	[0] No	[0] No	20000	[0] No	[1] Yes	[-88] Refused	[-88] Refused				15						[1] Yes			[0] No	x[0]Above Median	[0] No			[0]Not Partnered		[24]24 month	x[0]Not partnered	35	[1] > 9 grades	[1] Yes		0	[0] No	[1] Yes				[0] No		[0] No	[0] No	4753	[0] No	[0] No	[0] No	[0] No
80092		[0] No	[0] No	[0] No	20000		[1] Yes	[0] No	[0] No	[0] No	[0] No	[0] No	0	[0] No	[1] Yes	[0] No	54846		[1] Yes		[0] No	[0] No	x[0]Above Median	[0] No		[0] No	[0]Not Partnered		x[0]Baseline	x[0]Not partnered	37	[1] > 9 grades	[0] No	[0] No	0	[0] No	[1] Yes			[0] No	[0] No		[0] No	[0] No	54846	[0] No	[0] No	[0] No	[1] Yes
80092	[0] Negative	[0] No	[0] No	[1] Yes	1000	[0] No	[0] No	[0] No	[0] No				0						[1] Yes	[1] Yes	[1] Yes	[0] No	[1]Below Median	[0] No	[0] No	[0] No	[1]Partnered	[1] Yes	[12]12 month	[2]Serodiscordant partner	37	[1] > 9 grades	[0] No	[0] No	0	[0] No	[1] Yes			[0] No	[0] No		[0] No	[0] No	54846	[0] No	[0] No	[0] No	[1] Yes
80092		[0] No	[0] No	[0] No	20000	[0] No	[0] No	[0] No	[0] No				0						[1] Yes		[0] No	[0] No	x[0]Above Median	[0] No		[0] No	[0]Not Partnered		[24]24 month	x[0]Not partnered	37	[1] > 9 grades	[0] No	[0] No	0	[0] No	[1] Yes			[0] No	[0] No		[0] No	[0] No	54846	[0] No	[0] No	[0] No	[1] Yes
80227	[0] Negative	[1] Yes	[0] No	[0] No	30000		[0] No	[0] No	[1] Yes, in the past twelve months	[0] No	[0] No	[0] No	0	[0] No	[1] Yes	[0] No	4584		[1] Yes	[1] Yes	[1] Yes	[0] No	x[0]Above Median	[0] No	[0] No	[0] No	[1]Partnered	[1] Yes	x[0]Baseline	[2]Serodiscordant partner	30	[1] > 9 grades	[0] No	[1] Yes	0	[0] No	[0] No	[0] Negative	[0] No	[0] No	[0] No		[0] No	[0] No	4584	[0] No	[1] Yes	2	[1] Yes
80227	[0] Negative	[1] Yes	[0] No	[0] No	60000	[1] Yes	[0] No	[0] No	[1] Yes, in the past twelve months				0						[1] Yes	[1] Yes		[0] No	x[0]Above Median	[0] No	[0] No		[1]Partnered	[1] Yes	[12]12 month	[2]Serodiscordant partner	30	[1] > 9 grades	[0] No	[1] Yes	0	[0] No	[0] No	[0] Negative	[0] No	[0] No	[0] No		[0] No	[0] No	4584	[0] No	[1] Yes	2	[1] Yes
80227	[0] Negative	[1] Yes	[0] No	[0] No	65000	[0] No	[0] No	[0] No	[1] Yes, in the past twelve months				0						[1] Yes	[1] Yes	[0] No	[0] No	x[0]Above Median	[0] No	[0] No	[0] No	[1]Partnered	[1] Yes	[24]24 month	[2]Serodiscordant partner	30	[1] > 9 grades	[0] No	[1] Yes	0	[0] No	[0] No	[0] Negative	[0] No	[0] No	[0] No		[0] No	[0] No	4584	[0] No	[1] Yes	2	[1] Yes
80202		[0] No	[0] No	[0] No	11000		[0] No	[0] No	[0] No	[0] No	[0] No	[0] No	0	[0] No	[0] No	[1] Yes	140290	655.65	[1] Yes		[0] No	[0] No	[1]Below Median	[0] No		[0] No	[0]Not Partnered		x[0]Baseline	x[0]Not partnered	26	[1] > 9 grades	[0] No	[0] No	0	[0] No	[0] No			[0] No	[1] Yes	655.65	[0] No	[0] No	140290	[1] Yes	[0] No	[0] No	[0] No
80202		[0] No	[0] No	[0] No	15000	[0] No	[0] No	[0] No	[0] No				0						[1] Yes		[1] Yes	[0] No	[1]Below Median	[0] No		[0] No	[0]Not Partnered		[12]12 month	x[0]Not partnered	26	[1] > 9 grades	[0] No	[0] No	0	[0] No	[0] No			[0] No	[1] Yes	655.65	[0] No	[0] No	140290	[1] Yes	[0] No	[0] No	[0] No
80308	[1] Positive	[1] Yes	[0] No	[0] No	30000		[0] No	[0] No	[1] Yes, in the past twelve months	[0] No	[0] No	[0] No	0	[0] No	[1] Yes	[1] Yes	250	1255.5	[1] Yes	[1] Yes	[0] No	[0] No	x[0]Above Median	[0] No	[1] Yes	[0] No	[1]Partnered	[0] No	x[0]Baseline	[1]Seroconcordant partner	35	[0]<= 9 grades	[0] No	[0] No	0	[0] No	[0] No	[1] Positive	[1] Yes	[0] No	[0] No	1255.5	[0] No	[0] No	250	[1] Yes	[1] Yes	[1] Yes	[1] Yes
80308	[0] Negative	[0] No	[1] Yes	[0] No	30000	[0] No	[1] Yes	[0] No	[2] Yes, but not in the past twelve months				0						[1] Yes	[1] Yes	[1] Yes	[0] No	x[0]Above Median	[0] No	[0] No	[0] No	[1]Partnered	[1] Yes	[12]12 month	[2]Serodiscordant partner	35	[0]<= 9 grades	[0] No	[0] No	0	[0] No	[0] No	[1] Positive	[1] Yes	[0] No	[0] No	1255.5	[0] No	[0] No	250	[1] Yes	[1] Yes	[1] Yes	[1] Yes
80308	[0] Negative	[1] Yes	[0] No	[0] No	35000	[0] No	[1] Yes	[0] No	[2] Yes, but not in the past twelve months				0						[1] Yes	[1] Yes	[1] Yes	[0] No	x[0]Above Median	[0] No	[0] No	[0] No	[1]Partnered	[1] Yes	[24]24 month	[2]Serodiscordant partner	35	[0]<= 9 grades	[0] No	[0] No	0	[0] No	[0] No	[1] Positive	[1] Yes	[0] No	[0] No	1255.5	[0] No	[0] No	250	[1] Yes	[1] Yes	[1] Yes	[1] Yes
80057	[0] Negative	[0] No	[1] Yes	[0] No	20000		[0] No	[0] No	[0] No	[0] No	[0] No	[0] No	0	[0] No	[1] Yes	[0] No	27629		[1] Yes	[1] Yes	[1] Yes	[0] No	x[0]Above Median	[0] No	[0] No	[0] No	[1]Partnered	[1] Yes	x[0]Baseline	[2]Serodiscordant partner	32	[1] > 9 grades	[0] No	[1] Yes	0	[0] No	[0] No	[0] Negative	[0] No	[0] No	[0] No		[0] No	[0] No	27629	[0] No	[1] Yes	2	[1] Yes
80089	[1] Positive	[1] Yes	[0] No	[0] No	20000		[0] No	[0] No	[0] No	[0] No	[0] No	[0] No	0	[0] No	[1] Yes	[1] Yes	16537	967.68	[1] Yes	[1] Yes	[1] Yes	[0] No	x[0]Above Median	[0] No	[1] Yes	[0] No	[1]Partnered	[0] No	x[0]Baseline	[1]Seroconcordant partner	35	[1] > 9 grades	[0] No	[1] Yes	0	[0] No	[0] No	[1] Positive	[1] Yes	[0] No	[0] No	967.68	[0] No	[0] No	16537	[1] Yes	[1] Yes	[1] Yes	[1] Yes
80089	[1] Positive	[1] Yes	[0] No	[0] No	25000	[0] No	[0] No	[0] No	[0] No				0						[1] Yes	[1] Yes	[1] Yes	[0] No	x[0]Above Median	[0] No	[1] Yes	[0] No	[1]Partnered	[0] No	[12]12 month	[1]Seroconcordant partner	35	[1] > 9 grades	[0] No	[1] Yes	0	[0] No	[0] No	[1] Positive	[1] Yes	[0] No	[0] No	967.68	[0] No	[0] No	16537	[1] Yes	[1] Yes	[1] Yes	[1] Yes
80089	[1] Positive	[1] Yes	[0] No	[0] No	30000	[0] No	[0] No	[0] No	[2] Yes, but not in the past twelve months				0						[1] Yes	[1] Yes	[0] No	[0] No	x[0]Above Median	[0] No	[1] Yes	[0] No	[1]Partnered	[0] No	[24]24 month	[1]Seroconcordant partner	35	[1] > 9 grades	[0] No	[1] Yes	0	[0] No	[0] No	[1] Positive	[1] Yes	[0] No	[0] No	967.68	[0] No	[0] No	16537	[1] Yes	[1] Yes	[1] Yes	[1] Yes
80198	[0] Negative	[0] No	[0] No	[1] Yes	40000		[1] Yes	[0] No	[0] No	[1] Yes	[0] No	[0] No	1	[0] No	[1] Yes	[1] Yes	34800	872.83	[1] Yes	[1] Yes	[0] No	[0] No	x[0]Above Median	[0] No	[0] No	[0] No	[1]Partnered	[1] Yes	x[0]Baseline	[2]Serodiscordant partner	30	[1] > 9 grades	[0] No	[0] No	0	[0] No	[1] Yes	[0] Negative	[0] No	[0] No	[0] No	872.83	[0] No	[0] No	34800	[1] Yes	[1] Yes	2	[1] Yes
80198		[0] No	[0] No	[0] No	70000	[0] No	[0] No	[0] No	[1] Yes, in the past twelve months				15						[1] Yes		[0] No	[0] No	x[0]Above Median	[0] No		[0] No	[0]Not Partnered		[12]12 month	x[0]Not partnered	30	[1] > 9 grades	[0] No	[0] No	0	[0] No	[1] Yes	[0] Negative	[0] No	[0] No	[0] No	872.83	[0] No	[0] No	34800	[1] Yes	[1] Yes	2	[1] Yes
80198	[0] Negative	[0] No	[0] No	[1] Yes	20000	[0] No	[1] Yes	[0] No	[1] Yes, in the past twelve months				12						[1] Yes	[1] Yes	[0] No	[0] No	x[0]Above Median	[0] No	[0] No	[0] No	[1]Partnered	[1] Yes	[24]24 month	[2]Serodiscordant partner	30	[1] > 9 grades	[0] No	[0] No	0	[0] No	[1] Yes	[0] Negative	[0] No	[0] No	[0] No	872.83	[0] No	[0] No	34800	[1] Yes	[1] Yes	2	[1] Yes
80185		[0] No	[0] No	[0] No	30000		[0] No	[0] No	[1] Yes, in the past twelve months	[0] No	[0] No	[1] Yes	0	[0] No	[0] No	[0] No	250		[1] Yes		[0] No	[0] No	x[0]Above Median	[0] No		[0] No	[0]Not Partnered		x[0]Baseline	x[0]Not partnered	39	[0]<= 9 grades	[0] No	[0] No	0	[0] No	[0] No			[0] No	[0] No		[0] No	[1] Yes	250	[0] No	[0] No	[0] No	[0] No
80007	[1] Positive	[0] No	[0] No	[1] Yes	20000		[1] Yes	[0] No	[0] No	[1] Yes	[1] Yes	[1] Yes	25	10	[1] Yes	[1] Yes	62841	484.8	[1] Yes	[1] Yes	[1] Yes	[1] Yes	x[0]Above Median	[1] Yes	[1] Yes	[1] Yes	[1]Partnered	[0] No	x[0]Baseline	[1]Seroconcordant partner	29	[0]<= 9 grades	[1] Yes	[1] Yes	10	[1] Yes	[1] Yes	[1] Positive	[1] Yes	[1] Yes	[0] No	484.8	[1] Yes	[1] Yes	62841	[1] Yes	[1] Yes	[1] Yes	[1] Yes
80007	[1] Positive	[0] No	[0] No	[1] Yes	5000	[0] No	[1] Yes	[0] No	[0] No				15						[1] Yes	[1] Yes	[1] Yes	[1] Yes	[1]Below Median	[1] Yes	[1] Yes	[1] Yes	[1]Partnered	[0] No	[12]12 month	[1]Seroconcordant partner	29	[0]<= 9 grades	[1] Yes	[1] Yes	10	[1] Yes	[1] Yes	[1] Positive	[1] Yes	[1] Yes	[0] No	484.8	[1] Yes	[1] Yes	62841	[1] Yes	[1] Yes	[1] Yes	[1] Yes
80007	[1] Positive	[0] No	[1] Yes	[0] No	2500	[0] No	[0] No	[0] No	[0] No				0						[1] Yes	[1] Yes	[0] No	[0] No	[1]Below Median	[0] No	[1] Yes	[0] No	[1]Partnered	[0] No	[24]24 month	[1]Seroconcordant partner	29	[0]<= 9 grades	[1] Yes	[1] Yes	10	[1] Yes	[1] Yes	[1] Positive	[1] Yes	[1] Yes	[0] No	484.8	[1] Yes	[1] Yes	62841	[1] Yes	[1] Yes	[1] Yes	[1] Yes
80225	[1] Positive	[0] No	[1] Yes	[0] No	20000		[1] Yes	[2] Yes, but not in the past twelve months	[2] Yes, but not in the past twelve months	[1] Yes	[0] No	[1] Yes	23	5	[1] Yes	[1] Yes	267320	475.39	[1] Yes	[1] Yes	[1] Yes	[1] Yes	x[0]Above Median	[1] Yes	[1] Yes	[1] Yes	[1]Partnered	[0] No	x[0]Baseline	[1]Seroconcordant partner	27	[1] > 9 grades	[1] Yes	[1] Yes	5	[1] Yes	[1] Yes	[1] Positive	[1] Yes	[1] Yes	[0] No	475.39	[0] No	[1] Yes	267320	[1] Yes	[1] Yes	[1] Yes	[1] Yes
80225	[1] Positive	[0] No	[1] Yes	[0] No	30000	[0] No	[1] Yes	[1] Yes, in the past twelve months	[1] Yes, in the past twelve months				14						[1] Yes	[1] Yes	[1] Yes	[1] Yes	x[0]Above Median	[1] Yes	[1] Yes	[1] Yes	[1]Partnered	[0] No	[12]12 month	[1]Seroconcordant partner	27	[1] > 9 grades	[1] Yes	[1] Yes	5	[1] Yes	[1] Yes	[1] Positive	[1] Yes	[1] Yes	[0] No	475.39	[0] No	[1] Yes	267320	[1] Yes	[1] Yes	[1] Yes	[1] Yes
80219	[1] Positive	[1] Yes	[0] No	[0] No	0		[1] Yes	[0] No	[0] No	[0] No	[0] No	[0] No	0	[0] No	[0] No	[0] No	2711		[1] Yes	[1] Yes	[1] Yes	[0] No	[1]Below Median	[0] No	[1] Yes	[0] No	[1]Partnered	[0] No	x[0]Baseline	[1]Seroconcordant partner	34	[0]<= 9 grades	[0] No	[1] Yes	0	[0] No	[1] Yes	[1] Positive	[1] Yes	[0] No	[1] Yes		[0] No	[0] No	2711	[0] No	[1] Yes	[1] Yes	[0] No
80004	[-70] Don't Know	[1] Yes	[0] No	[0] No	10000		[1] Yes	[0] No	[0] No	[1] Yes	[0] No	[1] Yes	17	[0] No	[0] No	[0] No	43037		[1] Yes	[1] Yes	[0] No	[0] No	[1]Below Median	[0] No	[1] Yes	[0] No	[1]Partnered	[0] No	x[0]Baseline	[1]Seroconcordant partner	40	[1] > 9 grades	[0] No	[0] No	0	[0] No	[1] Yes	[-70] Don't Know	[1] Yes	[0] No	[1] Yes		[0] No	[1] Yes	43037	[0] No	[1] Yes	[1] Yes	[0] No
80004		[0] No	[0] No	[0] No	1000	[1] Yes	[0] No	[0] No	[0] No				0						[1] Yes		[0] No	[0] No	[1]Below Median	[0] No		[0] No	[0]Not Partnered		[12]12 month	x[0]Not partnered	40	[1] > 9 grades	[0] No	[0] No	0	[0] No	[1] Yes	[-70] Don't Know	[1] Yes	[0] No	[1] Yes		[0] No	[1] Yes	43037	[0] No	[1] Yes	[1] Yes	[0] No
80160	[1] Positive	[1] Yes	[0] No	[0] No	10000		[1] Yes	[0] No	[0] No	[0] No	[0] No	[0] No	0	[0] No	[0] No	[1] Yes	11031	760.06	[1] Yes	[1] Yes	[1] Yes	[0] No	[1]Below Median	[0] No	[1] Yes	[0] No	[1]Partnered	[0] No	x[0]Baseline	[1]Seroconcordant partner	33	[1] > 9 grades	[0] No	[1] Yes	0	[0] No	[1] Yes	[1] Positive	[1] Yes	[0] No	[1] Yes	760.06	[0] No	[0] No	11031	[1] Yes	[1] Yes	[1] Yes	[0] No
80160	[-70] Don't Know	[1] Yes	[0] No	[0] No	2000	[0] No	[1] Yes	[1] Yes, in the past twelve months	[0] No				1						[1] Yes	[1] Yes	[0] No	[0] No	[1]Below Median	[0] No	[1] Yes	[0] No	[1]Partnered	[0] No	[12]12 month	[1]Seroconcordant partner	33	[1] > 9 grades	[0] No	[1] Yes	0	[0] No	[1] Yes	[1] Positive	[1] Yes	[0] No	[1] Yes	760.06	[0] No	[0] No	11031	[1] Yes	[1] Yes	[1] Yes	[0] No
80160	[0] Negative	[0] No	[1] Yes	[0] No	0	[0] No	[1] Yes	[2] Yes, but not in the past twelve months	[0] No				0						[1] Yes	[1] Yes	[1] Yes	[0] No	[1]Below Median	[0] No	[0] No	[0] No	[1]Partnered	[1] Yes	[24]24 month	[2]Serodiscordant partner	33	[1] > 9 grades	[0] No	[1] Yes	0	[0] No	[1] Yes	[1] Positive	[1] Yes	[0] No	[1] Yes	760.06	[0] No	[0] No	11031	[1] Yes	[1] Yes	[1] Yes	[0] No
80240		[0] No	[0] No	[0] No	5000		[1] Yes	[0] No	[0] No	[0] No	[0] No	[0] No	0	[0] No	[0] No	[1] Yes	601861	369.94	[1] Yes		[1] Yes	[0] No	[1]Below Median	[0] No		[0] No	[0]Not Partnered		x[0]Baseline	x[0]Not partnered	24	[1] > 9 grades	[0] No	[1] Yes	0	[0] No	[1] Yes			[0] No	[1] Yes	369.94	[0] No	[0] No	601861	[1] Yes	[0] No	[0] No	[0] No
80240	[1] Positive	[0] No	[1] Yes	[0] No	20000	[0] No	[1] Yes	[0] No	[0] No				0						[1] Yes	[1] Yes	[1] Yes	[0] No	x[0]Above Median	[0] No	[1] Yes	[0] No	[1]Partnered	[0] No	[12]12 month	[1]Seroconcordant partner	24	[1] > 9 grades	[0] No	[1] Yes	0	[0] No	[1] Yes			[0] No	[1] Yes	369.94	[0] No	[0] No	601861	[1] Yes	[0] No	[0] No	[0] No
80240	[1] Positive	[0] No	[1] Yes	[0] No	0	[0] No	[1] Yes	[0] No	[0] No				14						[1] Yes	[1] Yes	[1] Yes	[1] Yes	[1]Below Median	[1] Yes	[1] Yes	[1] Yes	[1]Partnered	[0] No	[24]24 month	[1]Seroconcordant partner	24	[1] > 9 grades	[0] No	[1] Yes	0	[0] No	[1] Yes			[0] No	[1] Yes	369.94	[0] No	[0] No	601861	[1] Yes	[0] No	[0] No	[0] No
80111		[0] No	[0] No	[0] No	12000		[0] No	[0] No	[0] No	[0] No	[1] Yes	[0] No	12	[0] No	[1] Yes	[0] No	103087		[1] Yes		[0] No	[0] No	[1]Below Median	[0] No		[0] No	[0]Not Partnered		x[0]Baseline	x[0]Not partnered	33	[1] > 9 grades	[0] No	[0] No	0	[0] No	[0] No			[0] No	[1] Yes		[1] Yes	[0] No	103087	[0] No	[0] No	[0] No	[1] Yes
80170	[0] Negative	[1] Yes	[0] No	[0] No	15000		[0] No	[0] No	[0] No	[0] No	[0] No	[0] No	0	[0] No	[0] No	[0] No	12085		[1] Yes	[1] Yes	[1] Yes	[0] No	[1]Below Median	[0] No	[0] No	[0] No	[1]Partnered	[1] Yes	x[0]Baseline	[2]Serodiscordant partner	38	[0]<= 9 grades	[0] No	[1] Yes	0	[0] No	[0] No	[0] Negative	[0] No	[0] No	[1] Yes		[0] No	[0] No	12085	[0] No	[1] Yes	2	[0] No
80170	[0] Negative	[1] Yes	[0] No	[0] No	25000	[1] Yes	[0] No	[0] No	[0] No				0						[1] Yes	[1] Yes	[0] No	[0] No	x[0]Above Median	[0] No	[0] No	[0] No	[1]Partnered	[1] Yes	[12]12 month	[2]Serodiscordant partner	38	[0]<= 9 grades	[0] No	[1] Yes	0	[0] No	[0] No	[0] Negative	[0] No	[0] No	[1] Yes		[0] No	[0] No	12085	[0] No	[1] Yes	2	[0] No
80170	[0] Negative	[1] Yes	[0] No	[0] No	28000	[1] Yes	[0] No	[0] No	[0] No				0						[1] Yes	[1] Yes	[0] No	[0] No	x[0]Above Median	[0] No	[0] No	[0] No	[1]Partnered	[1] Yes	[24]24 month	[2]Serodiscordant partner	38	[0]<= 9 grades	[0] No	[1] Yes	0	[0] No	[0] No	[0] Negative	[0] No	[0] No	[1] Yes		[0] No	[0] No	12085	[0] No	[1] Yes	2	[0] No
80177		[0] No	[0] No	[0] No	10000		[1] Yes	[2] Yes, but not in the past twelve months	[0] No	[0] No	[0] No	[1] Yes	0	[0] No	[0] No	[1] Yes	31951		[1] Yes		[1] Yes	[0] No	[1]Below Median	[0] No		[0] No	[0]Not Partnered		x[0]Baseline	x[0]Not partnered	37	[1] > 9 grades	[0] No	[1] Yes	0	[0] No	[1] Yes			[0] No	[1] Yes		[0] No	[1] Yes	31951	[1] Yes	[0] No	[0] No	[0] No
80177	[1] Positive	[0] No	[1] Yes	[0] No	26000	[1] Yes	[0] No	[0] No	[0] No				0						[1] Yes	[1] Yes	[1] Yes	[0] No	x[0]Above Median	[0] No	[1] Yes	[0] No	[1]Partnered	[0] No	[12]12 month	[1]Seroconcordant partner	37	[1] > 9 grades	[0] No	[1] Yes	0	[0] No	[1] Yes			[0] No	[1] Yes		[0] No	[1] Yes	31951	[1] Yes	[0] No	[0] No	[0] No
80177	[1] Positive	[1] Yes	[0] No	[0] No	30000	[1] Yes	[0] No	[0] No	[0] No				0						[1] Yes	[1] Yes	[1] Yes	[0] No	x[0]Above Median	[0] No	[1] Yes	[0] No	[1]Partnered	[0] No	[24]24 month	[1]Seroconcordant partner	37	[1] > 9 grades	[0] No	[1] Yes	0	[0] No	[1] Yes			[0] No	[1] Yes		[0] No	[1] Yes	31951	[1] Yes	[0] No	[0] No	[0] No
80294		[0] No	[0] No	[0] No	5000		[1] Yes	[0] No	[0] No	[0] No	[0] No	[1] Yes	0	[0] No	[1] Yes	[0] No	250	1170.89	[1] Yes		[1] Yes	[0] No	[1]Below Median	[0] No		[0] No	[0]Not Partnered		x[0]Baseline	x[0]Not partnered	30	[0]<= 9 grades	[0] No	[1] Yes	0	[0] No	[1] Yes			[0] No	[1] Yes	1170.89	[0] No	[1] Yes	250	[0] No	[0] No	[0] No	[1] Yes
80294	[1] Positive	[0] No	[1] Yes	[0] No	10000	[1] Yes	[0] No	[0] No	[0] No				0						[1] Yes	[1] Yes	[1] Yes	[0] No	[1]Below Median	[0] No	[1] Yes	[0] No	[1]Partnered	[0] No	[12]12 month	[1]Seroconcordant partner	30	[0]<= 9 grades	[0] No	[1] Yes	0	[0] No	[1] Yes			[0] No	[1] Yes	1170.89	[0] No	[1] Yes	250	[0] No	[0] No	[0] No	[1] Yes
80294	[1] Positive	[0] No	[1] Yes	[0] No	30000	[1] Yes	[0] No	[0] No	[0] No				0						[1] Yes	[1] Yes	[1] Yes	[0] No	x[0]Above Median	[0] No	[1] Yes	[0] No	[1]Partnered	[0] No	[24]24 month	[1]Seroconcordant partner	30	[0]<= 9 grades	[0] No	[1] Yes	0	[0] No	[1] Yes			[0] No	[1] Yes	1170.89	[0] No	[1] Yes	250	[0] No	[0] No	[0] No	[1] Yes
80121	[0] Negative	[0] No	[1] Yes	[0] No	30000		[1] Yes	[0] No	[0] No	[0] No	[0] No	[1] Yes	0	[0] No	[1] Yes	[1] Yes	717	796.92	[1] Yes	[1] Yes	[0] No	[0] No	x[0]Above Median	[0] No	[0] No	[0] No	[1]Partnered	[1] Yes	x[0]Baseline	[2]Serodiscordant partner	31	[1] > 9 grades	[0] No	[0] No	0	[0] No	[1] Yes	[0] Negative	[0] No	[0] No	[0] No	796.92	[0] No	[1] Yes	717	[1] Yes	[1] Yes	2	[1] Yes
80121	[-70] Don't Know	[1] Yes	[0] No	[0] No	50000	[0] No	[0] No	[0] No	[0] No				0						[1] Yes	[1] Yes	[1] Yes	[0] No	x[0]Above Median	[0] No	[1] Yes	[0] No	[1]Partnered	[0] No	[12]12 month	[1]Seroconcordant partner	31	[1] > 9 grades	[0] No	[0] No	0	[0] No	[1] Yes	[0] Negative	[0] No	[0] No	[0] No	796.92	[0] No	[1] Yes	717	[1] Yes	[1] Yes	2	[1] Yes
80121	[0] Negative	[1] Yes	[0] No	[0] No	80000	[0] No	[1] Yes	[0] No	[0] No				0						[1] Yes	[1] Yes	[1] Yes	[0] No	x[0]Above Median	[0] No	[0] No	[0] No	[1]Partnered	[1] Yes	[24]24 month	[2]Serodiscordant partner	31	[1] > 9 grades	[0] No	[0] No	0	[0] No	[1] Yes	[0] Negative	[0] No	[0] No	[0] No	796.92	[0] No	[1] Yes	717	[1] Yes	[1] Yes	2	[1] Yes
80029		[0] No	[0] No	[0] No	4000		[1] Yes	[0] No	[2] Yes, but not in the past twelve months	[1] Yes	[1] Yes	[0] No	3	[0] No	[0] No	[0] No	8320	952.25	[1] Yes		[1] Yes	[0] No	[1]Below Median	[0] No		[0] No	[0]Not Partnered		x[0]Baseline	x[0]Not partnered	32	[0]<= 9 grades	[0] No	[1] Yes	0	[0] No	[1] Yes			[0] No	[1] Yes	952.25	[1] Yes	[0] No	8320	[0] No	[0] No	[0] No	[0] No
80029		[0] No	[0] No	[0] No	10000	[0] No	[1] Yes	[0] No	[2] Yes, but not in the past twelve months				0						[1] Yes		[1] Yes	[0] No	[1]Below Median	[0] No		[0] No	[0]Not Partnered		[12]12 month	x[0]Not partnered	32	[0]<= 9 grades	[0] No	[1] Yes	0	[0] No	[1] Yes			[0] No	[1] Yes	952.25	[1] Yes	[0] No	8320	[0] No	[0] No	[0] No	[0] No
80029		[0] No	[0] No	[0] No	0	[0] No	[0] No	[0] No	[2] Yes, but not in the past twelve months				0						[1] Yes		[1] Yes	[0] No	[1]Below Median	[0] No		[0] No	[0]Not Partnered		[24]24 month	x[0]Not partnered	32	[0]<= 9 grades	[0] No	[1] Yes	0	[0] No	[1] Yes			[0] No	[1] Yes	952.25	[1] Yes	[0] No	8320	[0] No	[0] No	[0] No	[0] No
80076	[1] Positive	[1] Yes	[0] No	[0] No	30000	[1] Yes	[1] Yes	[0] No	[2] Yes, but not in the past twelve months				10						[1] Yes	[1] Yes	[0] No	[0] No	x[0]Above Median	[0] No	[1] Yes	[0] No	[1]Partnered	[0] No	[24]24 month	[1]Seroconcordant partner	36	[1] > 9 grades	[0] No	[1] Yes	0	[0] No	[1] Yes	[1] Positive	[1] Yes	[0] No	[0] No	814.23	[0] No	[0] No	11142	[1] Yes	[1] Yes	[1] Yes	[1] Yes
80026	[0] Negative	[1] Yes	[0] No	[0] No	20000		[1] Yes	[0] No	[0] No	[0] No	[0] No	[0] No	0	[0] No	[1] Yes	[1] Yes	10933	401.44	[1] Yes	[1] Yes	[1] Yes	[0] No	x[0]Above Median	[0] No	[0] No	[0] No	[1]Partnered	[1] Yes	x[0]Baseline	[2]Serodiscordant partner	30	[1] > 9 grades	[0] No	[1] Yes	0	[0] No	[1] Yes	[0] Negative	[0] No	[0] No	[0] No	401.44	[0] No	[0] No	10933	[1] Yes	[1] Yes	2	[1] Yes
80026	[1] Positive	[0] No	[0] No	[1] Yes	0	[0] No	[0] No	[0] No	[0] No				0						[1] Yes	[1] Yes	[1] Yes	[0] No	[1]Below Median	[0] No	[1] Yes	[0] No	[1]Partnered	[0] No	[12]12 month	[1]Seroconcordant partner	30	[1] > 9 grades	[0] No	[1] Yes	0	[0] No	[1] Yes	[0] Negative	[0] No	[0] No	[0] No	401.44	[0] No	[0] No	10933	[1] Yes	[1] Yes	2	[1] Yes
80026	[0] Negative	[1] Yes	[0] No	[0] No	10000	[0] No	[0] No	[0] No	[0] No				0						[1] Yes	[1] Yes	[0] No	[0] No	[1]Below Median	[0] No	[0] No	[0] No	[1]Partnered	[1] Yes	[24]24 month	[2]Serodiscordant partner	30	[1] > 9 grades	[0] No	[1] Yes	0	[0] No	[1] Yes	[0] Negative	[0] No	[0] No	[0] No	401.44	[0] No	[0] No	10933	[1] Yes	[1] Yes	2	[1] Yes
80132		[0] No	[0] No	[0] No	30000		[0] No	[0] No	[1] Yes, in the past twelve months	[0] No	[0] No	[0] No	0	[0] No	[1] Yes	[0] No	1002		[1] Yes		[0] No	[0] No	x[0]Above Median	[0] No		[0] No	[0]Not Partnered		x[0]Baseline	x[0]Not partnered	31	[1] > 9 grades	[0] No	[0] No	0	[0] No	[0] No			[0] No	[0] No		[0] No	[0] No	1002	[0] No	[0] No	[0] No	[1] Yes
80132	[-70] Don't Know	[0] No	[0] No	[1] Yes	30000	[0] No	[0] No	[0] No	[0] No				0						[1] Yes	[1] Yes	[1] Yes	[0] No	x[0]Above Median	[0] No	[1] Yes	[0] No	[1]Partnered	[0] No	[12]12 month	[1]Seroconcordant partner	31	[1] > 9 grades	[0] No	[0] No	0	[0] No	[0] No			[0] No	[0] No		[0] No	[0] No	1002	[0] No	[0] No	[0] No	[1] Yes
80132	[0] Negative	[0] No	[1] Yes	[0] No	45000	[0] No		[0] No	[0] No				0						[1] Yes	[1] Yes		[0] No	x[0]Above Median	[0] No	[0] No		[1]Partnered	[1] Yes	[24]24 month	[2]Serodiscordant partner	31	[1] > 9 grades	[0] No	[0] No	0	[0] No	[0] No			[0] No	[0] No		[0] No	[0] No	1002	[0] No	[0] No	[0] No	[1] Yes
80226		[0] No	[0] No	[0] No	30000		[1] Yes	[0] No	[1] Yes, in the past twelve months	[0] No	[0] No	[0] No	0	[0] No	[1] Yes	[0] No	13541		[1] Yes		[0] No	[0] No	x[0]Above Median	[0] No		[0] No	[0]Not Partnered		x[0]Baseline	x[0]Not partnered	33	[1] > 9 grades	[0] No	[0] No	0	[0] No	[1] Yes			[0] No	[0] No		[0] No	[0] No	13541	[0] No	[0] No	[0] No	[1] Yes
80226		[0] No	[0] No	[0] No	35000	[0] No	[1] Yes	[0] No	[1] Yes, in the past twelve months				0						[1] Yes		[0] No	[0] No	x[0]Above Median	[0] No		[0] No	[0]Not Partnered		[12]12 month	x[0]Not partnered	33	[1] > 9 grades	[0] No	[0] No	0	[0] No	[1] Yes			[0] No	[0] No		[0] No	[0] No	13541	[0] No	[0] No	[0] No	[1] Yes
80226	[0] Negative	[1] Yes	[0] No	[0] No	60000	[0] No	[1] Yes	[0] No	[0] No				0						[1] Yes	[1] Yes	[0] No	[0] No	x[0]Above Median	[0] No	[0] No	[0] No	[1]Partnered	[1] Yes	[24]24 month	[2]Serodiscordant partner	33	[1] > 9 grades	[0] No	[0] No	0	[0] No	[1] Yes			[0] No	[0] No		[0] No	[0] No	13541	[0] No	[0] No	[0] No	[1] Yes
80059	[1] Positive	[1] Yes	[0] No	[0] No	40000		[1] Yes	[0] No	[2] Yes, but not in the past twelve months	[0] No	[0] No	[1] Yes	0	[0] No	[1] Yes	[0] No	20554		[1] Yes	[1] Yes	[1] Yes	[0] No	x[0]Above Median	[0] No	[1] Yes	[0] No	[1]Partnered	[0] No	x[0]Baseline	[1]Seroconcordant partner	40	[1] > 9 grades	[0] No	[1] Yes	0	[0] No	[1] Yes	[1] Positive	[1] Yes	[0] No	[0] No		[0] No	[1] Yes	20554	[0] No	[1] Yes	[1] Yes	[1] Yes
80059	[1] Positive	[1] Yes	[0] No	[0] No	0	[0] No	[1] Yes	[0] No	[2] Yes, but not in the past twelve months				0						[1] Yes	[1] Yes	[0] No	[0] No	[1]Below Median	[0] No	[1] Yes	[0] No	[1]Partnered	[0] No	[12]12 month	[1]Seroconcordant partner	40	[1] > 9 grades	[0] No	[1] Yes	0	[0] No	[1] Yes	[1] Positive	[1] Yes	[0] No	[0] No		[0] No	[1] Yes	20554	[0] No	[1] Yes	[1] Yes	[1] Yes
80288	[1] Positive	[0] No	[1] Yes	[0] No	1000		[0] No	[0] No	[0] No	[0] No	[1] Yes	[0] No	1	[0] No	[0] No	[1] Yes	47328	471.24	[1] Yes	[1] Yes	[0] No	[0] No	[1]Below Median	[0] No	[1] Yes	[0] No	[1]Partnered	[0] No	x[0]Baseline	[1]Seroconcordant partner	34	[1] > 9 grades	[0] No	[0] No	0	[0] No	[0] No	[1] Positive	[1] Yes	[0] No	[1] Yes	471.24	[1] Yes	[0] No	47328	[1] Yes	[1] Yes	[1] Yes	[0] No
80288		[0] No	[0] No	[0] No	30000	[0] No	[0] No	[0] No	[0] No				0						[1] Yes		[0] No	[0] No	x[0]Above Median	[0] No		[0] No	[0]Not Partnered		[12]12 month	x[0]Not partnered	34	[1] > 9 grades	[0] No	[0] No	0	[0] No	[0] No	[1] Positive	[1] Yes	[0] No	[1] Yes	471.24	[1] Yes	[0] No	47328	[1] Yes	[1] Yes	[1] Yes	[0] No
80288		[0] No	[0] No	[0] No	30000	[0] No	[0] No	[0] No	[0] No				0						[1] Yes		[0] No	[0] No	x[0]Above Median	[0] No		[0] No	[0]Not Partnered		[24]24 month	x[0]Not partnered	34	[1] > 9 grades	[0] No	[0] No	0	[0] No	[0] No	[1] Positive	[1] Yes	[0] No	[1] Yes	471.24	[1] Yes	[0] No	47328	[1] Yes	[1] Yes	[1] Yes	[0] No
80130	[1] Positive	[0] No	[0] No	[1] Yes	30000		[1] Yes	[0] No	[0] No	[1] Yes	[1] Yes	[0] No	30	[0] No	[0] No	[1] Yes	310883	322	[1] Yes	[1] Yes	[1] Yes	[0] No	x[0]Above Median	[0] No	[1] Yes	[0] No	[1]Partnered	[0] No	x[0]Baseline	[1]Seroconcordant partner	32	[0]<= 9 grades	[0] No	[1] Yes	0	[0] No	[1] Yes	[1] Positive	[1] Yes	[0] No	[0] No	322	[1] Yes	[0] No	310883	[1] Yes	[1] Yes	[1] Yes	[0] No
80148	[1] Positive	[0] No	[1] Yes	[0] No	5000		[1] Yes	[0] No	[0] No	[0] No	[0] No	[0] No	0	[0] No	[1] Yes	[1] Yes	250	1153.11	[1] Yes	[1] Yes	[1] Yes	[0] No	[1]Below Median	[0] No	[1] Yes	[0] No	[1]Partnered	[0] No	x[0]Baseline	[1]Seroconcordant partner	34	[1] > 9 grades	[0] No	[1] Yes	0	[0] No	[1] Yes	[1] Positive	[1] Yes	[0] No	[1] Yes	1153.11	[0] No	[0] No	250	[1] Yes	[1] Yes	[1] Yes	[1] Yes
80148		[0] No	[0] No	[0] No	15000	[0] No	[1] Yes	[0] No	[0] No				0						[1] Yes		[1] Yes	[0] No	[1]Below Median	[0] No		[0] No	[0]Not Partnered		[12]12 month	x[0]Not partnered	34	[1] > 9 grades	[0] No	[1] Yes	0	[0] No	[1] Yes	[1] Positive	[1] Yes	[0] No	[1] Yes	1153.11	[0] No	[0] No	250	[1] Yes	[1] Yes	[1] Yes	[1] Yes
80166		[0] No	[0] No	[0] No	50000		[0] No	[0] No	[0] No	[1] Yes	[1] Yes	[0] No	30	[0] No	[1] Yes	[1] Yes	133097	543.78	[1] Yes		[0] No	[0] No	x[0]Above Median	[0] No		[0] No	[0]Not Partnered		x[0]Baseline	x[0]Not partnered	29	[0]<= 9 grades	[0] No	[0] No	0	[0] No	[0] No			[0] No	[0] No	543.78	[1] Yes	[0] No	133097	[1] Yes	[0] No	[0] No	[1] Yes
80166		[0] No	[0] No	[0] No	30000	[0] No	[0] No	[0] No	[2] Yes, but not in the past twelve months				32						[1] Yes		[0] No	[1] Yes	x[0]Above Median	[1] Yes		[0] No	[0]Not Partnered		[12]12 month	x[0]Not partnered	29	[0]<= 9 grades	[0] No	[0] No	0	[0] No	[0] No			[0] No	[0] No	543.78	[1] Yes	[0] No	133097	[1] Yes	[0] No	[0] No	[1] Yes
80166		[0] No	[0] No	[0] No	0	[0] No	[0] No	[0] No	[0] No				8						[1] Yes		[0] No	[1] Yes	[1]Below Median	[1] Yes		[0] No	[0]Not Partnered		[24]24 month	x[0]Not partnered	29	[0]<= 9 grades	[0] No	[0] No	0	[0] No	[0] No			[0] No	[0] No	543.78	[1] Yes	[0] No	133097	[1] Yes	[0] No	[0] No	[1] Yes
80252	[0] Negative	[0] No	[0] No	[1] Yes	20000		[0] No	[0] No	[2] Yes, but not in the past twelve months	[0] No	[0] No	[0] No	0	[0] No	[0] No	[0] No	250783		[1] Yes	[1] Yes	[0] No	[0] No	x[0]Above Median	[0] No	[0] No	[0] No	[1]Partnered	[1] Yes	x[0]Baseline	[2]Serodiscordant partner	39	[1] > 9 grades	[0] No	[0] No	0	[0] No	[0] No	[0] Negative	[0] No	[0] No	[0] No		[0] No	[0] No	250783	[0] No	[1] Yes	2	[0] No
80252		[0] No	[0] No	[0] No	16000	[1] Yes	[0] No	[2] Yes, but not in the past twelve months	[2] Yes, but not in the past twelve months				0						[1] Yes		[0] No	[0] No	[1]Below Median	[0] No		[0] No	[0]Not Partnered		[12]12 month	x[0]Not partnered	39	[1] > 9 grades	[0] No	[0] No	0	[0] No	[0] No	[0] Negative	[0] No	[0] No	[0] No		[0] No	[0] No	250783	[0] No	[1] Yes	2	[0] No
80252	[0] Negative	[0] No	[1] Yes	[0] No	20000	[1] Yes	[0] No	[2] Yes, but not in the past twelve months	[2] Yes, but not in the past twelve months				0						[1] Yes	[1] Yes	[0] No	[0] No	x[0]Above Median	[0] No	[0] No	[0] No	[1]Partnered	[1] Yes	[24]24 month	[2]Serodiscordant partner	39	[1] > 9 grades	[0] No	[0] No	0	[0] No	[0] No	[0] Negative	[0] No	[0] No	[0] No		[0] No	[0] No	250783	[0] No	[1] Yes	2	[0] No
80079	[0] Negative	[0] No	[1] Yes	[0] No	10000		[1] Yes	[0] No	[0] No	[0] No	[0] No	[0] No	0	[0] No	[0] No	[1] Yes	101020	331.42	[1] Yes	[1] Yes	[1] Yes	[0] No	[1]Below Median	[0] No	[0] No	[0] No	[1]Partnered	[1] Yes	x[0]Baseline	[2]Serodiscordant partner	42	[1] > 9 grades	[0] No	[1] Yes	0	[0] No	[1] Yes	[0] Negative	[0] No	[0] No	[1] Yes	331.42	[0] No	[0] No	101020	[1] Yes	[1] Yes	2	[0] No
80279		[0] No	[0] No	[0] No	30000		[0] No	[0] No	[0] No	[0] No	[0] No	[0] No	0	[0] No	[1] Yes	[0] No	99252		[1] Yes			[0] No	x[0]Above Median	[0] No			[0]Not Partnered		x[0]Baseline	x[0]Not partnered	31	[1] > 9 grades	[0] No		0	[0] No	[0] No				[0] No		[0] No	[0] No	99252	[0] No	[0] No	[0] No	[1] Yes
80279		[0] No	[0] No	[0] No	10000	[0] No	[0] No	[0] No	[0] No				0						[1] Yes		[0] No	[0] No	[1]Below Median	[0] No		[0] No	[0]Not Partnered		[12]12 month	x[0]Not partnered	31	[1] > 9 grades	[0] No		0	[0] No	[0] No				[0] No		[0] No	[0] No	99252	[0] No	[0] No	[0] No	[1] Yes
80279	[1] Positive	[0] No	[1] Yes	[0] No	0	[0] No	[0] No	[0] No	[0] No				10						[1] Yes	[1] Yes	[1] Yes	[1] Yes	[1]Below Median	[0] No	[1] Yes	[1] Yes	[1]Partnered	[0] No	[24]24 month	[1]Seroconcordant partner	31	[1] > 9 grades	[0] No		0	[0] No	[0] No				[0] No		[0] No	[0] No	99252	[0] No	[0] No	[0] No	[1] Yes
80085		[0] No	[0] No	[0] No	5000		[0] No	[0] No	[0] No	[0] No	[1] Yes	[0] No	2	[0] No	[0] No	[1] Yes	250	601.98	[1] Yes		[0] No	[0] No	[1]Below Median	[0] No		[0] No	[0]Not Partnered		x[0]Baseline	x[0]Not partnered	30	[0]<= 9 grades	[0] No	[0] No	0	[0] No	[0] No			[0] No	[1] Yes	601.98	[1] Yes	[0] No	250	[1] Yes	[0] No	[0] No	[0] No
80033		[0] No	[0] No	[0] No	20000		[0] No	[0] No	[0] No	[0] No	[0] No	[0] No	0	[0] No	[1] Yes	[0] No	97278		[1] Yes		[0] No	[0] No	x[0]Above Median	[0] No		[0] No	[0]Not Partnered		x[0]Baseline	x[0]Not partnered	37	[0]<= 9 grades	[0] No	[0] No	0	[0] No	[0] No			[0] No	[0] No		[0] No	[0] No	97278	[0] No	[0] No	[0] No	[1] Yes
80033		[0] No	[0] No	[0] No	30000	[0] No	[0] No	[0] No	[0] No				0						[1] Yes		[0] No	[0] No	x[0]Above Median	[0] No		[0] No	[0]Not Partnered		[12]12 month	x[0]Not partnered	37	[0]<= 9 grades	[0] No	[0] No	0	[0] No	[0] No			[0] No	[0] No		[0] No	[0] No	97278	[0] No	[0] No	[0] No	[1] Yes
80033		[0] No	[0] No	[0] No	30000	[1] Yes	[0] No	[0] No	[0] No				0						[1] Yes		[0] No	[0] No	x[0]Above Median	[0] No		[0] No	[0]Not Partnered		[24]24 month	x[0]Not partnered	37	[0]<= 9 grades	[0] No	[0] No	0	[0] No	[0] No			[0] No	[0] No		[0] No	[0] No	97278	[0] No	[0] No	[0] No	[1] Yes
80114	[0] Negative	[0] No	[1] Yes	[0] No	30000		[1] Yes	[0] No	[0] No	[0] No	[0] No	[0] No	0	[0] No	[1] Yes	[0] No	3629424		[1] Yes	[1] Yes	[0] No	[0] No	x[0]Above Median	[0] No	[0] No	[0] No	[1]Partnered	[1] Yes	x[0]Baseline	[2]Serodiscordant partner	36	[1] > 9 grades	[0] No	[0] No	0	[0] No	[1] Yes	[0] Negative	[0] No	[0] No	[0] No		[0] No	[0] No	3629424	[0] No	[1] Yes	2	[1] Yes
80114		[0] No	[0] No	[0] No	10000	[0] No	[0] No	[0] No	[0] No				0						[1] Yes		[0] No	[0] No	[1]Below Median	[0] No		[0] No	[0]Not Partnered		[12]12 month	x[0]Not partnered	36	[1] > 9 grades	[0] No	[0] No	0	[0] No	[1] Yes	[0] Negative	[0] No	[0] No	[0] No		[0] No	[0] No	3629424	[0] No	[1] Yes	2	[1] Yes
80114		[0] No	[0] No	[0] No	0	[1] Yes	[0] No	[0] No	[0] No				0						[1] Yes		[0] No	[0] No	[1]Below Median	[0] No		[0] No	[0]Not Partnered		[24]24 month	x[0]Not partnered	36	[1] > 9 grades	[0] No	[0] No	0	[0] No	[1] Yes	[0] Negative	[0] No	[0] No	[0] No		[0] No	[0] No	3629424	[0] No	[1] Yes	2	[1] Yes
80075	[1] Positive	[0] No	[1] Yes	[0] No	30000		[1] Yes	[0] No	[0] No	[1] Yes	[0] No	[0] No	17	[0] No	[1] Yes	[1] Yes	3298363	462.07	[1] Yes	[1] Yes	[1] Yes	[0] No	x[0]Above Median	[0] No	[1] Yes	[0] No	[1]Partnered	[0] No	x[0]Baseline	[1]Seroconcordant partner	28	[0]<= 9 grades	[0] No	[1] Yes	0	[0] No	[1] Yes	[1] Positive	[1] Yes	[0] No	[0] No	462.07	[0] No	[0] No	3298363	[1] Yes	[1] Yes	[1] Yes	[1] Yes
80142	[0] Negative	[0] No	[1] Yes	[0] No	100000	[0] No	[0] No	[0] No	[2] Yes, but not in the past twelve months				0						[1] Yes	[1] Yes	[1] Yes	[0] No	x[0]Above Median	[0] No	[0] No	[0] No	[1]Partnered	[1] Yes	[12]12 month	[2]Serodiscordant partner	32	[0]<= 9 grades	[0] No	[1] Yes	0	[0] No	[0] No			[0] No			[0] No	[0] No	643927	[0] No	[0] No	[0] No	[0] No
80142	[0] Negative	[0] No	[1] Yes	[0] No	100000	[1] Yes	[0] No	[0] No	[2] Yes, but not in the past twelve months				0						[1] Yes	[1] Yes	[1] Yes	[0] No	x[0]Above Median	[0] No	[0] No	[0] No	[1]Partnered	[1] Yes	[24]24 month	[2]Serodiscordant partner	32	[0]<= 9 grades	[0] No	[1] Yes	0	[0] No	[0] No			[0] No			[0] No	[0] No	643927	[0] No	[0] No	[0] No	[0] No
80205	[-70] Don't Know	[0] No	[1] Yes	[0] No	0		[1] Yes	[0] No	[0] No	[0] No	[0] No	[0] No	0	[0] No	[0] No	[1] Yes	1264	155.52	[1] Yes	[1] Yes	[0] No	[0] No	[1]Below Median	[0] No	[1] Yes	[0] No	[1]Partnered	[0] No	x[0]Baseline	[1]Seroconcordant partner	30	[0]<= 9 grades	[0] No	[0] No	0	[0] No	[1] Yes	[-70] Don't Know	[1] Yes	[0] No	[1] Yes	155.52	[0] No	[0] No	1264	[1] Yes	[1] Yes	[1] Yes	[0] No
80205	[1] Positive	[0] No	[1] Yes	[0] No	6000	[0] No	[1] Yes	[0] No	[0] No				0						[1] Yes	[1] Yes	[1] Yes	[0] No	[1]Below Median	[0] No	[1] Yes	[0] No	[1]Partnered	[0] No	[12]12 month	[1]Seroconcordant partner	30	[0]<= 9 grades	[0] No	[0] No	0	[0] No	[1] Yes	[-70] Don't Know	[1] Yes	[0] No	[1] Yes	155.52	[0] No	[0] No	1264	[1] Yes	[1] Yes	[1] Yes	[0] No
80205		[0] No	[0] No	[0] No	8500	[1] Yes	[1] Yes	[0] No	[0] No				0						[1] Yes		[0] No	[0] No	[1]Below Median	[0] No		[0] No	[0]Not Partnered		[24]24 month	x[0]Not partnered	30	[0]<= 9 grades	[0] No	[0] No	0	[0] No	[1] Yes	[-70] Don't Know	[1] Yes	[0] No	[1] Yes	155.52	[0] No	[0] No	1264	[1] Yes	[1] Yes	[1] Yes	[0] No
80171	[0] Negative	[1] Yes	[0] No	[0] No	16000		[1] Yes	[1] Yes, in the past twelve months	[1] Yes, in the past twelve months	[0] No	[0] No	[0] No	0	[0] No	[0] No	[1] Yes	202112	754.11	[1] Yes	[1] Yes	[0] No	[0] No	[1]Below Median	[0] No	[0] No	[0] No	[1]Partnered	[1] Yes	x[0]Baseline	[2]Serodiscordant partner	36	[1] > 9 grades	[0] No	[0] No	0	[0] No	[1] Yes	[0] Negative	[0] No	[0] No	[1] Yes	754.11	[0] No	[0] No	202112	[1] Yes	[1] Yes	2	[0] No
80171		[0] No	[0] No	[0] No	50000	[1] Yes	[0] No	[0] No	[2] Yes, but not in the past twelve months				0						[1] Yes		[0] No	[0] No	x[0]Above Median	[0] No		[0] No	[0]Not Partnered		[12]12 month	x[0]Not partnered	36	[1] > 9 grades	[0] No	[0] No	0	[0] No	[1] Yes	[0] Negative	[0] No	[0] No	[1] Yes	754.11	[0] No	[0] No	202112	[1] Yes	[1] Yes	2	[0] No
80171	[0] Negative	[0] No	[0] No	[1] Yes	50000	[1] Yes	[0] No	[0] No	[0] No				0						[1] Yes	[1] Yes	[0] No	[0] No	x[0]Above Median	[0] No	[0] No	[0] No	[1]Partnered	[1] Yes	[24]24 month	[2]Serodiscordant partner	36	[1] > 9 grades	[0] No	[0] No	0	[0] No	[1] Yes	[0] Negative	[0] No	[0] No	[1] Yes	754.11	[0] No	[0] No	202112	[1] Yes	[1] Yes	2	[0] No
80271		[0] No	[0] No	[0] No	5000		[0] No	[0] No	[0] No	[1] Yes	[0] No	[1] Yes	3	[0] No	[0] No	[1] Yes	250	441.45	[1] Yes		[0] No	[0] No	[1]Below Median	[0] No		[0] No	[0]Not Partnered		x[0]Baseline	x[0]Not partnered	40	[1] > 9 grades	[0] No	[0] No	0	[0] No	[0] No			[0] No	[1] Yes	441.45	[0] No	[1] Yes	250	[1] Yes	[0] No	[0] No	[0] No
80271	[1] Positive	[0] No	[1] Yes	[0] No	30000	[0] No	[1] Yes	[0] No	[0] No				0						[1] Yes	[1] Yes	[1] Yes	[0] No	x[0]Above Median	[0] No	[1] Yes	[0] No	[1]Partnered	[0] No	[12]12 month	[1]Seroconcordant partner	40	[1] > 9 grades	[0] No	[0] No	0	[0] No	[0] No			[0] No	[1] Yes	441.45	[0] No	[1] Yes	250	[1] Yes	[0] No	[0] No	[0] No
80271	[1] Positive	[0] No	[1] Yes	[0] No	5000	[1] Yes	[1] Yes	[0] No	[0] No				0						[1] Yes	[1] Yes	[1] Yes	[0] No	[1]Below Median	[0] No	[1] Yes	[0] No	[1]Partnered	[0] No	[24]24 month	[1]Seroconcordant partner	40	[1] > 9 grades	[0] No	[0] No	0	[0] No	[0] No			[0] No	[1] Yes	441.45	[0] No	[1] Yes	250	[1] Yes	[0] No	[0] No	[0] No
80153		[0] No	[0] No	[0] No	50000		[1] Yes	[0] No	[0] No	[0] No	[0] No	[0] No	0	[0] No	[1] Yes	[0] No	78849	465	[1] Yes		[0] No	[0] No	x[0]Above Median	[0] No		[0] No	[0]Not Partnered		x[0]Baseline	x[0]Not partnered	34	[1] > 9 grades	[0] No	[0] No	0	[0] No	[1] Yes			[0] No	[0] No	465	[0] No	[0] No	78849	[0] No	[0] No	[0] No	[1] Yes
80153		[0] No	[0] No	[0] No	40000	[1] Yes	[0] No	[0] No	[0] No				0						[1] Yes		[0] No	[0] No	x[0]Above Median	[0] No		[0] No	[0]Not Partnered		[24]24 month	x[0]Not partnered	34	[1] > 9 grades	[0] No	[0] No	0	[0] No	[1] Yes			[0] No	[0] No	465	[0] No	[0] No	78849	[0] No	[0] No	[0] No	[1] Yes
80287		[0] No	[0] No	[0] No	6000		[0] No	[0] No	[0] No	[1] Yes	[0] No	[0] No	15	[0] No	[0] No	[1] Yes	497214	353.91	[1] Yes		[0] No	[0] No	[1]Below Median	[0] No		[0] No	[0]Not Partnered		x[0]Baseline	x[0]Not partnered	40	[0]<= 9 grades	[0] No	[0] No	0	[0] No	[0] No			[0] No	[1] Yes	353.91	[0] No	[0] No	497214	[1] Yes	[0] No	[0] No	[0] No
80287		[0] No	[0] No	[0] No	13700	[1] Yes	[1] Yes	[0] No	[0] No				15						[1] Yes		[0] No	[0] No	[1]Below Median	[0] No		[0] No	[0]Not Partnered		[24]24 month	x[0]Not partnered	40	[0]<= 9 grades	[0] No	[0] No	0	[0] No	[0] No			[0] No	[1] Yes	353.91	[0] No	[0] No	497214	[1] Yes	[0] No	[0] No	[0] No
80281		[0] No	[0] No	[0] No	5000		[1] Yes	[0] No	[0] No	[1] Yes	[1] Yes	[0] No	10	4	[0] No	[1] Yes	250	1772.68	[1] Yes		[1] Yes	[1] Yes	[1]Below Median	[1] Yes		[1] Yes	[0]Not Partnered		x[0]Baseline	x[0]Not partnered	32	[1] > 9 grades	[1] Yes	[1] Yes	4	[1] Yes	[1] Yes			[1] Yes	[1] Yes	1772.68	[1] Yes	[0] No	250	[1] Yes	[0] No	[0] No	[0] No
80281		[0] No	[0] No	[0] No	15000	[1] Yes	[1] Yes	[0] No	[0] No				0						[1] Yes		[1] Yes	[0] No	[1]Below Median	[0] No		[0] No	[0]Not Partnered		[12]12 month	x[0]Not partnered	32	[1] > 9 grades	[1] Yes	[1] Yes	4	[1] Yes	[1] Yes			[1] Yes	[1] Yes	1772.68	[1] Yes	[0] No	250	[1] Yes	[0] No	[0] No	[0] No
80281	[1] Positive	[0] No	[1] Yes	[0] No	0	[1] Yes	[1] Yes	[0] No	[0] No				0						[1] Yes	[1] Yes	[1] Yes	[0] No	[1]Below Median	[0] No	[1] Yes	[0] No	[1]Partnered	[0] No	[24]24 month	[1]Seroconcordant partner	32	[1] > 9 grades	[1] Yes	[1] Yes	4	[1] Yes	[1] Yes			[1] Yes	[1] Yes	1772.68	[1] Yes	[0] No	250	[1] Yes	[0] No	[0] No	[0] No
80253		[0] No	[0] No	[0] No	15000		[0] No	[0] No	[2] Yes, but not in the past twelve months	[0] No	[0] No	[0] No	0	[0] No	[1] Yes	[1] Yes	1826060	131.84	[1] Yes		[0] No	[0] No	[1]Below Median	[0] No		[0] No	[0]Not Partnered		x[0]Baseline	x[0]Not partnered	30	[1] > 9 grades	[0] No	[0] No	0	[0] No	[0] No			[0] No	[1] Yes	131.84	[0] No	[0] No	1826060	[1] Yes	[0] No	[0] No	[1] Yes
80253		[0] No	[0] No	[0] No	15000	[0] No	[0] No	[0] No	[0] No				1						[1] Yes		[0] No	[0] No	[1]Below Median	[0] No		[0] No	[0]Not Partnered		[12]12 month	x[0]Not partnered	30	[1] > 9 grades	[0] No	[0] No	0	[0] No	[0] No			[0] No	[1] Yes	131.84	[0] No	[0] No	1826060	[1] Yes	[0] No	[0] No	[1] Yes
80253		[0] No	[0] No	[0] No	30000	[1] Yes	[0] No	[0] No	[0] No				10						[1] Yes		[0] No	[1] Yes	x[0]Above Median	[0] No		[0] No	[0]Not Partnered		[24]24 month	x[0]Not partnered	30	[1] > 9 grades	[0] No	[0] No	0	[0] No	[0] No			[0] No	[1] Yes	131.84	[0] No	[0] No	1826060	[1] Yes	[0] No	[0] No	[1] Yes
80039		[0] No	[0] No	[0] No	0		[0] No	[2] Yes, but not in the past twelve months	[2] Yes, but not in the past twelve months	[0] No	[0] No	[0] No	0	[0] No	[0] No	[0] No	16007		[1] Yes		[0] No	[0] No	[1]Below Median	[0] No		[0] No	[0]Not Partnered		x[0]Baseline	x[0]Not partnered	35	[1] > 9 grades	[0] No	[0] No	0	[0] No	[0] No			[0] No	[1] Yes		[0] No	[0] No	16007	[0] No	[0] No	[0] No	[0] No
80039		[0] No	[0] No	[0] No	45000	[1] Yes	[0] No	[0] No	[0] No				0						[1] Yes		[0] No	[0] No	x[0]Above Median	[0] No		[0] No	[0]Not Partnered		[12]12 month	x[0]Not partnered	35	[1] > 9 grades	[0] No	[0] No	0	[0] No	[0] No			[0] No	[1] Yes		[0] No	[0] No	16007	[0] No	[0] No	[0] No	[0] No
80039		[0] No	[0] No	[0] No	25000	[1] Yes	[0] No	[0] No	[0] No				0						[1] Yes		[0] No	[0] No	x[0]Above Median	[0] No		[0] No	[0]Not Partnered		[24]24 month	x[0]Not partnered	35	[1] > 9 grades	[0] No	[0] No	0	[0] No	[0] No			[0] No	[1] Yes		[0] No	[0] No	16007	[0] No	[0] No	[0] No	[0] No
80126	[1] Positive	[1] Yes	[0] No	[0] No	30000		[0] No	[0] No	[2] Yes, but not in the past twelve months	[0] No	[0] No	[1] Yes	0	[0] No	[1] Yes	[1] Yes	97242	692.87	[1] Yes	[1] Yes	[1] Yes	[0] No	x[0]Above Median	[0] No	[1] Yes	[0] No	[1]Partnered	[0] No	x[0]Baseline	[1]Seroconcordant partner	36	[1] > 9 grades	[0] No	[1] Yes	0	[0] No	[0] No	[1] Positive	[1] Yes	[0] No	[0] No	692.87	[0] No	[1] Yes	97242	[1] Yes	[1] Yes	[1] Yes	[1] Yes
80309	[0] Negative	[1] Yes	[0] No	[0] No	50000		[1] Yes	[0] No	[0] No	[0] No	[1] Yes	[0] No	2	[0] No	[1] Yes	[1] Yes	300541	304	[1] Yes	[1] Yes	[0] No	[0] No	x[0]Above Median	[0] No	[0] No	[0] No	[1]Partnered	[1] Yes	x[0]Baseline	[2]Serodiscordant partner	32	[1] > 9 grades	[0] No	[0] No	0	[0] No	[1] Yes	[0] Negative	[0] No	[0] No	[0] No	304	[1] Yes	[0] No	300541	[1] Yes	[1] Yes	2	[1] Yes
80309
80254		[0] No	[0] No	[0] No	20000		[1] Yes	[0] No	[0] No	[1] Yes	[1] Yes	[0] No	20	[0] No	[0] No	[1] Yes	250	427.16	[1] Yes		[0] No	[0] No	x[0]Above Median	[0] No		[0] No	[0]Not Partnered		x[0]Baseline	x[0]Not partnered	39	[1] > 9 grades	[0] No	[0] No	0	[0] No	[1] Yes			[0] No	[0] No	427.16	[1] Yes	[0] No	250	[1] Yes	[0] No	[0] No	[0] No
80254	[0] Negative	[1] Yes	[0] No	[0] No	40000	[0] No	[1] Yes	[0] No	[0] No				30						[1] Yes	[1] Yes	[0] No	[0] No	x[0]Above Median	[0] No	[0] No	[0] No	[1]Partnered	[1] Yes	[12]12 month	[2]Serodiscordant partner	39	[1] > 9 grades	[0] No	[0] No	0	[0] No	[1] Yes			[0] No	[0] No	427.16	[1] Yes	[0] No	250	[1] Yes	[0] No	[0] No	[0] No
80254	[0] Negative	[1] Yes	[0] No	[0] No	0	[0] No	[1] Yes	[0] No	[0] No				30						[1] Yes	[1] Yes	[1] Yes	[0] No	[1]Below Median	[0] No	[0] No	[0] No	[1]Partnered	[1] Yes	[24]24 month	[2]Serodiscordant partner	39	[1] > 9 grades	[0] No	[0] No	0	[0] No	[1] Yes			[0] No	[0] No	427.16	[1] Yes	[0] No	250	[1] Yes	[0] No	[0] No	[0] No
80184	[0] Negative	[1] Yes	[0] No	[0] No	10000		[1] Yes	[0] No	[0] No	[0] No	[0] No	[0] No	0	[0] No	[0] No	[1] Yes	4058303	825	[1] Yes	[1] Yes	[1] Yes	[0] No	[1]Below Median	[0] No	[0] No	[0] No	[1]Partnered	[1] Yes	x[0]Baseline	[2]Serodiscordant partner	37	[1] > 9 grades	[0] No	[1] Yes	0	[0] No	[1] Yes	[0] Negative	[0] No	[0] No	[1] Yes	825	[0] No	[0] No	4058303	[1] Yes	[1] Yes	2	[0] No
80184	[1] Positive	[1] Yes	[0] No	[0] No	0	[0] No	[0] No	[0] No	[0] No				0						[1] Yes	[1] Yes	[1] Yes	[0] No	[1]Below Median	[0] No	[1] Yes	[0] No	[1]Partnered	[0] No	[24]24 month	[1]Seroconcordant partner	37	[1] > 9 grades	[0] No	[1] Yes	0	[0] No	[1] Yes	[0] Negative	[0] No	[0] No	[1] Yes	825	[0] No	[0] No	4058303	[1] Yes	[1] Yes	2	[0] No
80058		[0] No	[0] No	[0] No	5000		[0] No	[0] No	[0] No	[0] No	[0] No	[0] No	0	[0] No	[0] No	[0] No	1118115	151.2	[1] Yes		[0] No	[0] No	[1]Below Median	[0] No		[0] No	[0]Not Partnered		x[0]Baseline	x[0]Not partnered	36	[0]<= 9 grades	[0] No	[0] No	0	[0] No	[0] No			[0] No	[1] Yes	151.2	[0] No	[0] No	1118115	[0] No	[0] No	[0] No	[0] No
80058		[0] No	[0] No	[0] No	15000	[1] Yes	[1] Yes	[0] No	[2] Yes, but not in the past twelve months				0						[1] Yes		[0] No	[0] No	[1]Below Median	[0] No		[0] No	[0]Not Partnered		[24]24 month	x[0]Not partnered	36	[0]<= 9 grades	[0] No	[0] No	0	[0] No	[0] No			[0] No	[1] Yes	151.2	[0] No	[0] No	1118115	[0] No	[0] No	[0] No	[0] No
80144	[1] Positive	[0] No	[0] No	[1] Yes	28000		[0] No	[0] No	[1] Yes, in the past twelve months	[0] No	[1] Yes	[0] No	15	[0] No	[1] Yes	[0] No	532955		[1] Yes	[1] Yes	[1] Yes	[0] No	x[0]Above Median	[0] No	[1] Yes	[0] No	[1]Partnered	[0] No	x[0]Baseline	[1]Seroconcordant partner	31	[1] > 9 grades	[0] No	[1] Yes	0	[0] No	[0] No	[1] Positive	[1] Yes	[0] No	[0] No		[1] Yes	[0] No	532955	[0] No	[1] Yes	[1] Yes	[1] Yes
80144	[1] Positive	[0] No	[1] Yes	[0] No	10000	[0] No	[1] Yes	[0] No	[0] No				10						[1] Yes	[1] Yes	[1] Yes	[1] Yes	[1]Below Median	[1] Yes	[1] Yes	[1] Yes	[1]Partnered	[0] No	[12]12 month	[1]Seroconcordant partner	31	[1] > 9 grades	[0] No	[1] Yes	0	[0] No	[0] No	[1] Positive	[1] Yes	[0] No	[0] No		[1] Yes	[0] No	532955	[0] No	[1] Yes	[1] Yes	[1] Yes
80144	[1] Positive	[0] No	[1] Yes	[0] No	25000	[0] No	[1] Yes	[0] No	[0] No				12						[1] Yes	[1] Yes	[1] Yes	[0] No	x[0]Above Median	[0] No	[1] Yes	[0] No	[1]Partnered	[0] No	[24]24 month	[1]Seroconcordant partner	31	[1] > 9 grades	[0] No	[1] Yes	0	[0] No	[0] No	[1] Positive	[1] Yes	[0] No	[0] No		[1] Yes	[0] No	532955	[0] No	[1] Yes	[1] Yes	[1] Yes
80125		[0] No	[0] No	[0] No	20000		[1] Yes	[0] No	[0] No	[1] Yes	[0] No	[0] No	20	[0] No	[0] No	[1] Yes	250	744.26	[1] Yes		[0] No	[0] No	x[0]Above Median	[0] No		[0] No	[0]Not Partnered		x[0]Baseline	x[0]Not partnered	29	[1] > 9 grades	[0] No	[0] No	0	[0] No	[1] Yes			[0] No	[0] No	744.26	[0] No	[0] No	250	[1] Yes	[0] No	[0] No	[0] No
80123		[0] No	[0] No	[0] No	20000		[0] No	[0] No	[0] No	[0] No	[0] No	[0] No	0	[0] No	[1] Yes	[1] Yes	250	548.7	[1] Yes		[0] No	[0] No	x[0]Above Median	[0] No		[0] No	[0]Not Partnered		x[0]Baseline	x[0]Not partnered	32	[1] > 9 grades	[0] No	[0] No	0	[0] No	[0] No			[0] No	[0] No	548.7	[0] No	[0] No	250	[1] Yes	[0] No	[0] No	[1] Yes
80123		[0] No	[0] No	[0] No	30000	[1] Yes	[0] No	[0] No	[0] No				0						[1] Yes		[0] No	[0] No	x[0]Above Median	[0] No		[0] No	[0]Not Partnered		[12]12 month	x[0]Not partnered	32	[1] > 9 grades	[0] No	[0] No	0	[0] No	[0] No			[0] No	[0] No	548.7	[0] No	[0] No	250	[1] Yes	[0] No	[0] No	[1] Yes
80123	[1] Positive	[0] No	[0] No	[1] Yes	30000	[1] Yes	[0] No	[0] No	[0] No				0						[1] Yes	[1] Yes	[1] Yes	[0] No	x[0]Above Median	[0] No	[1] Yes	[0] No	[1]Partnered	[0] No	[24]24 month	[1]Seroconcordant partner	32	[1] > 9 grades	[0] No	[0] No	0	[0] No	[0] No			[0] No	[0] No	548.7	[0] No	[0] No	250	[1] Yes	[0] No	[0] No	[1] Yes
80129	[0] Negative	[0] No	[1] Yes	[0] No	30000		[1] Yes	[0] No	[0] No	[0] No	[1] Yes	[1] Yes	1	[0] No	[0] No	[1] Yes	102795	1033.6	[1] Yes	[1] Yes	[0] No	[0] No	x[0]Above Median	[0] No	[0] No	[0] No	[1]Partnered	[1] Yes	x[0]Baseline	[2]Serodiscordant partner	35	[1] > 9 grades	[0] No	[0] No	0	[0] No	[1] Yes	[0] Negative	[0] No	[0] No	[0] No	1033.6	[1] Yes	[1] Yes	102795	[1] Yes	[1] Yes	2	[0] No
80129		[0] No	[0] No	[0] No	25000	[0] No		[0] No	[0] No				3						[1] Yes			[0] No	x[0]Above Median	[0] No			[0]Not Partnered		[12]12 month	x[0]Not partnered	35	[1] > 9 grades	[0] No	[0] No	0	[0] No	[1] Yes	[0] Negative	[0] No	[0] No	[0] No	1033.6	[1] Yes	[1] Yes	102795	[1] Yes	[1] Yes	2	[0] No
80129		[0] No	[0] No	[0] No	15000	[0] No	[0] No	[0] No	[0] No				0						[1] Yes		[0] No	[0] No	[1]Below Median	[0] No		[0] No	[0]Not Partnered		[24]24 month	x[0]Not partnered	35	[1] > 9 grades	[0] No	[0] No	0	[0] No	[1] Yes	[0] Negative	[0] No	[0] No	[0] No	1033.6	[1] Yes	[1] Yes	102795	[1] Yes	[1] Yes	2	[0] No
80054		[0] No	[0] No	[0] No	0		[0] No	[0] No	[0] No	[1] Yes	[1] Yes	[0] No	20	[0] No	[0] No	[1] Yes	250	293.55	[1] Yes		[0] No	[1] Yes	[1]Below Median	[0] No		[0] No	[0]Not Partnered		x[0]Baseline	x[0]Not partnered	31	[1] > 9 grades	[1] Yes	[0] No	0	[0] No	[0] No			[0] No	[1] Yes	293.55	[1] Yes	[0] No	250	[1] Yes	[0] No	[0] No	[0] No
80054		[0] No	[0] No	[0] No	1000	[1] Yes	[0] No	[0] No	[2] Yes, but not in the past twelve months				10						[1] Yes		[0] No	[0] No	[1]Below Median	[0] No		[0] No	[0]Not Partnered		[12]12 month	x[0]Not partnered	31	[1] > 9 grades	[1] Yes	[0] No	0	[0] No	[0] No			[0] No	[1] Yes	293.55	[1] Yes	[0] No	250	[1] Yes	[0] No	[0] No	[0] No
80054		[0] No	[0] No	[0] No	10000	[1] Yes	[0] No	[0] No	[0] No				4						[1] Yes		[0] No	[1] Yes	[1]Below Median	[0] No		[0] No	[0]Not Partnered		[24]24 month	x[0]Not partnered	31	[1] > 9 grades	[1] Yes	[0] No	0	[0] No	[0] No			[0] No	[1] Yes	293.55	[1] Yes	[0] No	250	[1] Yes	[0] No	[0] No	[0] No
80173	[1] Positive	[0] No	[1] Yes	[0] No	30000		[1] Yes	[0] No	[1] Yes, in the past twelve months	[1] Yes	[1] Yes	[0] No	30	[0] No	[0] No	[1] Yes	145004	710	[1] Yes	[1] Yes	[1] Yes	[0] No	x[0]Above Median	[0] No	[1] Yes	[0] No	[1]Partnered	[0] No	x[0]Baseline	[1]Seroconcordant partner	30	[1] > 9 grades	[0] No	[1] Yes	0	[0] No	[1] Yes	[1] Positive	[1] Yes	[0] No	[0] No	710	[1] Yes	[0] No	145004	[1] Yes	[1] Yes	[1] Yes	[0] No
80173	[1] Positive	[0] No	[1] Yes	[0] No	40000	[1] Yes	[1] Yes	[0] No	[1] Yes, in the past twelve months				6						[1] Yes	[1] Yes	[1] Yes	[0] No	x[0]Above Median	[0] No	[1] Yes	[0] No	[1]Partnered	[0] No	[24]24 month	[1]Seroconcordant partner	30	[1] > 9 grades	[0] No	[1] Yes	0	[0] No	[1] Yes	[1] Positive	[1] Yes	[0] No	[0] No	710	[1] Yes	[0] No	145004	[1] Yes	[1] Yes	[1] Yes	[0] No
80173
80138	[1] Positive	[0] No	[1] Yes	[0] No	30000		[0] No	[0] No	[0] No	[1] Yes	[1] Yes	[0] No	28	[0] No	[0] No	[1] Yes	6429352	231.66	[1] Yes	[1] Yes	[0] No	[0] No	x[0]Above Median	[0] No	[1] Yes	[0] No	[1]Partnered	[0] No	x[0]Baseline	[1]Seroconcordant partner	24	[0]<= 9 grades	[0] No	[0] No	0	[0] No	[0] No	[1] Positive	[1] Yes	[0] No	[0] No	231.66	[1] Yes	[0] No	6429352	[1] Yes	[1] Yes	[1] Yes	[0] No
80266	[1] Positive	[1] Yes	[0] No	[0] No	5000		[0] No	[0] No	[0] No	[0] No	[0] No	[0] No	0	[0] No	[1] Yes	[1] Yes	17400	639.6	[1] Yes	[1] Yes	[1] Yes	[0] No	[1]Below Median	[0] No	[1] Yes	[0] No	[1]Partnered	[0] No	x[0]Baseline	[1]Seroconcordant partner	36	[1] > 9 grades	[0] No	[1] Yes	0	[0] No	[0] No	[1] Positive	[1] Yes	[0] No	[1] Yes	639.6	[0] No	[0] No	17400	[1] Yes	[1] Yes	[1] Yes	[1] Yes
80266		[0] No	[0] No	[0] No	30000	[0] No	[1] Yes	[0] No	[0] No				0						[1] Yes		[0] No	[0] No	x[0]Above Median	[0] No		[0] No	[0]Not Partnered		[12]12 month	x[0]Not partnered	36	[1] > 9 grades	[0] No	[1] Yes	0	[0] No	[0] No	[1] Positive	[1] Yes	[0] No	[1] Yes	639.6	[0] No	[0] No	17400	[1] Yes	[1] Yes	[1] Yes	[1] Yes
80236	[1] Positive	[0] No	[1] Yes	[0] No	36000		[1] Yes	[0] No	[0] No	[0] No	[0] No	[0] No	0	[0] No	[0] No	[1] Yes	558911	639.36	[1] Yes	[1] Yes	[1] Yes	[0] No	x[0]Above Median	[0] No	[1] Yes	[0] No	[1]Partnered	[0] No	x[0]Baseline	[1]Seroconcordant partner	29	[0]<= 9 grades	[0] No	[1] Yes	0	[0] No	[1] Yes	[1] Positive	[1] Yes	[0] No	[0] No	639.36	[0] No	[0] No	558911	[1] Yes	[1] Yes	[1] Yes	[0] No
80236	[0] Negative	[0] No	[1] Yes	[0] No	25000	[0] No	[1] Yes	[0] No	[0] No				0						[1] Yes	[1] Yes	[0] No	[0] No	x[0]Above Median	[0] No	[0] No	[0] No	[1]Partnered	[1] Yes	[12]12 month	[2]Serodiscordant partner	29	[0]<= 9 grades	[0] No	[1] Yes	0	[0] No	[1] Yes	[1] Positive	[1] Yes	[0] No	[0] No	639.36	[0] No	[0] No	558911	[1] Yes	[1] Yes	[1] Yes	[0] No
80298		[0] No	[0] No	[0] No	30000		[1] Yes	[0] No	[0] No	[1] Yes	[1] Yes	[1] Yes	22	[0] No	[0] No	[1] Yes	250	390.39	[1] Yes		[1] Yes	[0] No	x[0]Above Median	[0] No		[0] No	[0]Not Partnered		x[0]Baseline	x[0]Not partnered	36	[1] > 9 grades	[0] No	[1] Yes	0	[0] No	[1] Yes			[0] No	[0] No	390.39	[1] Yes	[1] Yes	250	[1] Yes	[0] No	[0] No	[0] No
80193	[1] Positive	[0] No	[1] Yes	[0] No	12000		[1] Yes	[2] Yes, but not in the past twelve months	[0] No	[1] Yes	[1] Yes	[0] No	15	[0] No	[0] No	[1] Yes	1066751		[1] Yes	[1] Yes	[1] Yes	[0] No	[1]Below Median	[0] No	[1] Yes	[0] No	[1]Partnered	[0] No	x[0]Baseline	[1]Seroconcordant partner	34	[1] > 9 grades	[0] No	[1] Yes	0	[0] No	[1] Yes	[1] Positive	[1] Yes	[0] No	[1] Yes		[1] Yes	[0] No	1066751	[1] Yes	[1] Yes	[1] Yes	[0] No
80246	[1] Positive	[0] No	[1] Yes	[0] No	25000		[1] Yes	[0] No	[0] No	[1] Yes	[1] Yes	[1] Yes	20	[0] No	[0] No	[0] No	4125		[1] Yes	[1] Yes	[1] Yes	[1] Yes	x[0]Above Median	[0] No	[1] Yes	[1] Yes	[1]Partnered	[0] No	x[0]Baseline	[1]Seroconcordant partner	34	[0]<= 9 grades	[1] Yes	[1] Yes	0	[0] No	[1] Yes	[1] Positive	[1] Yes	[1] Yes	[0] No		[1] Yes	[1] Yes	4125	[0] No	[1] Yes	[1] Yes	[0] No
80246	[1] Positive	[0] No	[1] Yes	[0] No	25000	[0] No	[1] Yes	[0] No	[0] No				0						[1] Yes	[1] Yes	[1] Yes	[0] No	x[0]Above Median	[0] No	[1] Yes	[0] No	[1]Partnered	[0] No	[12]12 month	[1]Seroconcordant partner	34	[0]<= 9 grades	[1] Yes	[1] Yes	0	[0] No	[1] Yes	[1] Positive	[1] Yes	[1] Yes	[0] No		[1] Yes	[1] Yes	4125	[0] No	[1] Yes	[1] Yes	[0] No
80246		[0] No	[0] No	[0] No	23000	[0] No	[0] No	[0] No	[0] No				0						[1] Yes		[0] No	[0] No	x[0]Above Median	[0] No		[0] No	[0]Not Partnered		[24]24 month	x[0]Not partnered	34	[0]<= 9 grades	[1] Yes	[1] Yes	0	[0] No	[1] Yes	[1] Positive	[1] Yes	[1] Yes	[0] No		[1] Yes	[1] Yes	4125	[0] No	[1] Yes	[1] Yes	[0] No
80297	[0] Negative	[1] Yes	[0] No	[0] No	20000		[1] Yes	[0] No	[0] No	[1] Yes	[1] Yes	[1] Yes	5	[0] No	[0] No	[1] Yes	3973563	333	[1] Yes	[1] Yes	[1] Yes	[0] No	x[0]Above Median	[0] No	[0] No	[0] No	[1]Partnered	[1] Yes	x[0]Baseline	[2]Serodiscordant partner	35	[1] > 9 grades	[0] No	[1] Yes	0	[0] No	[1] Yes	[0] Negative	[0] No	[0] No	[0] No	333	[1] Yes	[1] Yes	3973563	[1] Yes	[1] Yes	2	[0] No
80216	[-70] Don't Know	[0] No	[0] No	[1] Yes	0		[0] No	[2] Yes, but not in the past twelve months	[0] No	[0] No	[0] No	[0] No	0	[0] No	[0] No	[0] No	3811		[1] Yes	[1] Yes	[1] Yes	[0] No	[1]Below Median	[0] No	[1] Yes	[0] No	[1]Partnered	[0] No	x[0]Baseline	[1]Seroconcordant partner	31	[0]<= 9 grades	[0] No	[1] Yes	0	[0] No	[0] No	[-70] Don't Know	[1] Yes	[0] No	[1] Yes		[0] No	[0] No	3811	[0] No	[1] Yes	[1] Yes	[0] No
80216	[-70] Don't Know	[0] No	[1] Yes	[0] No	30000	[0] No	[0] No	[0] No	[0] No				0						[1] Yes	[1] Yes	[1] Yes	[0] No	x[0]Above Median	[0] No	[1] Yes	[0] No	[1]Partnered	[0] No	[12]12 month	[1]Seroconcordant partner	31	[0]<= 9 grades	[0] No	[1] Yes	0	[0] No	[0] No	[-70] Don't Know	[1] Yes	[0] No	[1] Yes		[0] No	[0] No	3811	[0] No	[1] Yes	[1] Yes	[0] No
80216	[-70] Don't Know	[0] No	[1] Yes	[0] No	20000	[0] No	[0] No	[0] No	[0] No				25						[1] Yes	[1] Yes	[1] Yes	[1] Yes	x[0]Above Median	[0] No	[1] Yes	[1] Yes	[1]Partnered	[0] No	[24]24 month	[1]Seroconcordant partner	31	[0]<= 9 grades	[0] No	[1] Yes	0	[0] No	[0] No	[-70] Don't Know	[1] Yes	[0] No	[1] Yes		[0] No	[0] No	3811	[0] No	[1] Yes	[1] Yes	[0] No
80115	[1] Positive	[0] No	[1] Yes	[0] No	10000		[1] Yes	[0] No	[0] No	[1] Yes	[1] Yes	[0] No	15	[0] No	[1] Yes	[1] Yes	250	298.35	[1] Yes	[1] Yes	[1] Yes	[0] No	[1]Below Median	[0] No	[1] Yes	[0] No	[1]Partnered	[0] No	x[0]Baseline	[1]Seroconcordant partner	40	[1] > 9 grades	[0] No	[1] Yes	0	[0] No	[1] Yes	[1] Positive	[1] Yes	[0] No	[1] Yes	298.35	[1] Yes	[0] No	250	[1] Yes	[1] Yes	[1] Yes	[1] Yes
80115	[1] Positive	[0] No	[1] Yes	[0] No	15000	[0] No	[1] Yes	[0] No	[0] No				1						[1] Yes	[1] Yes	[1] Yes	[0] No	[1]Below Median	[0] No	[1] Yes	[0] No	[1]Partnered	[0] No	[12]12 month	[1]Seroconcordant partner	40	[1] > 9 grades	[0] No	[1] Yes	0	[0] No	[1] Yes	[1] Positive	[1] Yes	[0] No	[1] Yes	298.35	[1] Yes	[0] No	250	[1] Yes	[1] Yes	[1] Yes	[1] Yes
80276	[1] Positive	[0] No	[1] Yes	[0] No	30000		[1] Yes	[0] No	[0] No	[0] No	[1] Yes	[0] No	10	[0] No	[0] No	[1] Yes	358266	230.85	[1] Yes	[1] Yes	[1] Yes	[0] No	x[0]Above Median	[0] No	[1] Yes	[0] No	[1]Partnered	[0] No	x[0]Baseline	[1]Seroconcordant partner	31	[1] > 9 grades	[0] No	[1] Yes	0	[0] No	[1] Yes	[1] Positive	[1] Yes	[0] No	[0] No	230.85	[1] Yes	[0] No	358266	[1] Yes	[1] Yes	[1] Yes	[0] No
80276	[1] Positive	[0] No	[1] Yes	[0] No	35000	[0] No	[1] Yes	[0] No	[1] Yes, in the past twelve months				15						[1] Yes	[1] Yes	[1] Yes	[1] Yes	x[0]Above Median	[0] No	[1] Yes	[1] Yes	[1]Partnered	[0] No	[12]12 month	[1]Seroconcordant partner	31	[1] > 9 grades	[0] No	[1] Yes	0	[0] No	[1] Yes	[1] Positive	[1] Yes	[0] No	[0] No	230.85	[1] Yes	[0] No	358266	[1] Yes	[1] Yes	[1] Yes	[0] No
80122		[0] No	[0] No	[0] No	15000		[0] No	[1] Yes, in the past twelve months	[1] Yes, in the past twelve months	[1] Yes	[1] Yes	[1] Yes	30	[0] No	[0] No	[1] Yes	9321	769.98	[1] Yes		[0] No	[0] No	[1]Below Median	[0] No		[0] No	[0]Not Partnered		x[0]Baseline	x[0]Not partnered	40	[1] > 9 grades	[0] No	[0] No	0	[0] No	[0] No			[0] No	[1] Yes	769.98	[1] Yes	[1] Yes	9321	[1] Yes	[0] No	[0] No	[0] No
80122		[0] No	[0] No	[0] No	0	[1] Yes	[0] No	[0] No	[0] No				0						[1] Yes		[0] No	[0] No	[1]Below Median	[0] No		[0] No	[0]Not Partnered		[24]24 month	x[0]Not partnered	40	[1] > 9 grades	[0] No	[0] No	0	[0] No	[0] No			[0] No	[1] Yes	769.98	[1] Yes	[1] Yes	9321	[1] Yes	[0] No	[0] No	[0] No
80280		[0] No	[0] No	[0] No	50000		[1] Yes	[0] No	[0] No	[1] Yes	[0] No	[0] No	5	[0] No	[1] Yes	[0] No	12044	467.46	[1] Yes		[0] No	[0] No	x[0]Above Median	[0] No		[0] No	[0]Not Partnered		x[0]Baseline	x[0]Not partnered	36	[1] > 9 grades	[0] No	[0] No	0	[0] No	[1] Yes			[0] No	[0] No	467.46	[0] No	[0] No	12044	[0] No	[0] No	[0] No	[1] Yes
80280		[0] No	[0] No	[0] No	40000	[0] No	[1] Yes	[0] No	[0] No				0						[1] Yes		[0] No	[0] No	x[0]Above Median	[0] No		[0] No	[0]Not Partnered		[12]12 month	x[0]Not partnered	36	[1] > 9 grades	[0] No	[0] No	0	[0] No	[1] Yes			[0] No	[0] No	467.46	[0] No	[0] No	12044	[0] No	[0] No	[0] No	[1] Yes
80280		[0] No	[0] No	[0] No	25000	[0] No	[1] Yes	[0] No	[0] No				0						[1] Yes		[1] Yes	[0] No	x[0]Above Median	[0] No		[0] No	[0]Not Partnered		[24]24 month	x[0]Not partnered	36	[1] > 9 grades	[0] No	[0] No	0	[0] No	[1] Yes			[0] No	[0] No	467.46	[0] No	[0] No	12044	[0] No	[0] No	[0] No	[1] Yes
80267	[1] Positive	[1] Yes	[0] No	[0] No	30000		[0] No	[0] No	[2] Yes, but not in the past twelve months	[0] No	[0] No	[0] No	0	[0] No	[1] Yes	[0] No	264183	323.68	[1] Yes	[1] Yes	[1] Yes	[0] No	x[0]Above Median	[0] No	[1] Yes	[0] No	[1]Partnered	[0] No	x[0]Baseline	[1]Seroconcordant partner	42	[1] > 9 grades	[0] No	[1] Yes	0	[0] No	[0] No	[1] Positive	[1] Yes	[0] No	[0] No	323.68	[0] No	[0] No	264183	[0] No	[1] Yes	[1] Yes	[1] Yes
80049		[0] No	[0] No	[0] No	40000		[1] Yes	[1] Yes, in the past twelve months	[1] Yes, in the past twelve months	[1] Yes	[1] Yes	[0] No	30	[0] No	[1] Yes	[1] Yes	1882724	641.6	[1] Yes		[0] No	[0] No	x[0]Above Median	[0] No		[0] No	[0]Not Partnered		x[0]Baseline	x[0]Not partnered	32	[0]<= 9 grades	[0] No	[0] No	0	[0] No	[1] Yes			[0] No	[0] No	641.6	[1] Yes	[0] No	1882724	[1] Yes	[0] No	[0] No	[1] Yes
80049		[0] No	[0] No	[0] No	2000	[0] No	[0] No	[0] No	[2] Yes, but not in the past twelve months				5						[1] Yes		[0] No	[0] No	[1]Below Median	[0] No		[0] No	[0]Not Partnered		[12]12 month	x[0]Not partnered	32	[0]<= 9 grades	[0] No	[0] No	0	[0] No	[1] Yes			[0] No	[0] No	641.6	[1] Yes	[0] No	1882724	[1] Yes	[0] No	[0] No	[1] Yes
80049		[0] No	[0] No	[0] No	15000	[0] No	[1] Yes	[0] No	[2] Yes, but not in the past twelve months				7						[1] Yes		[0] No	[1] Yes	[1]Below Median	[1] Yes		[0] No	[0]Not Partnered		[24]24 month	x[0]Not partnered	32	[0]<= 9 grades	[0] No	[0] No	0	[0] No	[1] Yes			[0] No	[0] No	641.6	[1] Yes	[0] No	1882724	[1] Yes	[0] No	[0] No	[1] Yes
80265		[0] No	[0] No	[0] No	100000		[0] No	[0] No	[1] Yes, in the past twelve months	[1] Yes	[0] No	[0] No	1	[0] No	[0] No	[0] No	250	920.35	[1] Yes		[0] No	[0] No	x[0]Above Median	[0] No		[0] No	[0]Not Partnered		x[0]Baseline	x[0]Not partnered	40	[1] > 9 grades	[0] No	[0] No	0	[0] No	[0] No			[0] No	[0] No	920.35	[0] No	[0] No	250	[0] No	[0] No	[0] No	[0] No
80265		[0] No	[0] No	[0] No	20000	[0] No	[0] No	[0] No	[0] No				5						[1] Yes		[0] No	[0] No	x[0]Above Median	[0] No		[0] No	[0]Not Partnered		[12]12 month	x[0]Not partnered	40	[1] > 9 grades	[0] No	[0] No	0	[0] No	[0] No			[0] No	[0] No	920.35	[0] No	[0] No	250	[0] No	[0] No	[0] No	[0] No
80265		[0] No	[0] No	[0] No	40000	[0] No	[1] Yes	[0] No	[2] Yes, but not in the past twelve months				5						[1] Yes		[1] Yes	[1] Yes	x[0]Above Median	[0] No		[1] Yes	[0]Not Partnered		[24]24 month	x[0]Not partnered	40	[1] > 9 grades	[0] No	[0] No	0	[0] No	[0] No			[0] No	[0] No	920.35	[0] No	[0] No	250	[0] No	[0] No	[0] No	[0] No
80233		[0] No	[0] No	[0] No	10000		[0] No	[0] No	[0] No	[0] No	[0] No	[0] No	0	[0] No	[0] No	[0] No	528	1351.6	[1] Yes		[0] No	[0] No	[1]Below Median	[0] No		[0] No	[0]Not Partnered		x[0]Baseline	x[0]Not partnered	28	[1] > 9 grades	[0] No	[0] No	0	[0] No	[0] No			[0] No	[1] Yes	1351.6	[0] No	[0] No	528	[0] No	[0] No	[0] No	[0] No
80233		[0] No	[0] No	[0] No	35000	[0] No	[1] Yes	[0] No	[0] No				0						[1] Yes		[0] No	[0] No	x[0]Above Median	[0] No		[0] No	[0]Not Partnered		[12]12 month	x[0]Not partnered	28	[1] > 9 grades	[0] No	[0] No	0	[0] No	[0] No			[0] No	[1] Yes	1351.6	[0] No	[0] No	528	[0] No	[0] No	[0] No	[0] No
80065	[1] Positive	[0] No	[1] Yes	[0] No	16000		[1] Yes	[0] No	[0] No	[1] Yes	[1] Yes	[0] No	10	[0] No	[1] Yes	[1] Yes	73237	594.27	[1] Yes	[1] Yes	[1] Yes	[0] No	[1]Below Median	[0] No	[1] Yes	[0] No	[1]Partnered	[0] No	x[0]Baseline	[1]Seroconcordant partner	28	[1] > 9 grades	[0] No	[1] Yes	0	[0] No	[1] Yes	[1] Positive	[1] Yes	[0] No	[1] Yes	594.27	[1] Yes	[0] No	73237	[1] Yes	[1] Yes	[1] Yes	[1] Yes
80065	[1] Positive	[0] No	[1] Yes	[0] No	15000	[0] No	[1] Yes	[0] No	[0] No				2						[1] Yes	[1] Yes	[1] Yes	[1] Yes	[1]Below Median	[0] No	[1] Yes	[1] Yes	[1]Partnered	[0] No	[12]12 month	[1]Seroconcordant partner	28	[1] > 9 grades	[0] No	[1] Yes	0	[0] No	[1] Yes	[1] Positive	[1] Yes	[0] No	[1] Yes	594.27	[1] Yes	[0] No	73237	[1] Yes	[1] Yes	[1] Yes	[1] Yes
80099		[0] No	[0] No	[0] No	40000		[1] Yes	[0] No	[2] Yes, but not in the past twelve months	[1] Yes	[1] Yes	[0] No	4	[0] No	[1] Yes	[1] Yes	50112	572.7	[1] Yes		[0] No	[0] No	x[0]Above Median	[0] No		[0] No	[0]Not Partnered		x[0]Baseline	x[0]Not partnered	29	[1] > 9 grades	[0] No	[0] No	0	[0] No	[1] Yes			[0] No	[0] No	572.7	[1] Yes	[0] No	50112	[1] Yes	[0] No	[0] No	[1] Yes
80117	[1] Positive	[1] Yes	[0] No	[0] No	25000		[1] Yes	[0] No	[0] No	[0] No	[1] Yes	[0] No	5	[0] No	[1] Yes	[1] Yes	4735	410.04	[1] Yes	[1] Yes	[1] Yes	[0] No	x[0]Above Median	[0] No	[1] Yes	[0] No	[1]Partnered	[0] No	x[0]Baseline	[1]Seroconcordant partner	39	[0]<= 9 grades	[0] No	[1] Yes	0	[0] No	[1] Yes	[1] Positive	[1] Yes	[0] No	[0] No	410.04	[1] Yes	[0] No	4735	[1] Yes	[1] Yes	[1] Yes	[1] Yes
80117	[1] Positive	[1] Yes	[0] No	[0] No	40000	[0] No	[1] Yes	[0] No	[0] No				1						[1] Yes	[1] Yes	[1] Yes	[1] Yes	x[0]Above Median	[1] Yes	[1] Yes	[1] Yes	[1]Partnered	[0] No	[12]12 month	[1]Seroconcordant partner	39	[0]<= 9 grades	[0] No	[1] Yes	0	[0] No	[1] Yes	[1] Positive	[1] Yes	[0] No	[0] No	410.04	[1] Yes	[0] No	4735	[1] Yes	[1] Yes	[1] Yes	[1] Yes
80117	[1] Positive	[1] Yes	[0] No	[0] No	15000	[1] Yes	[1] Yes	[0] No	[0] No				2						[1] Yes	[1] Yes	[1] Yes	[0] No	[1]Below Median	[0] No	[1] Yes	[0] No	[1]Partnered	[0] No	[24]24 month	[1]Seroconcordant partner	39	[0]<= 9 grades	[0] No	[1] Yes	0	[0] No	[1] Yes	[1] Positive	[1] Yes	[0] No	[0] No	410.04	[1] Yes	[0] No	4735	[1] Yes	[1] Yes	[1] Yes	[1] Yes
80008	[1] Positive	[0] No	[1] Yes	[0] No	10000		[1] Yes	[0] No	[0] No	[0] No	[0] No	[1] Yes	2	2	[1] Yes	[1] Yes	257603	289.5	[1] Yes	[1] Yes	[1] Yes	[1] Yes	[1]Below Median	[1] Yes	[1] Yes	[1] Yes	[1]Partnered	[0] No	x[0]Baseline	[1]Seroconcordant partner	27	[0]<= 9 grades	[1] Yes	[1] Yes	2	[1] Yes	[1] Yes	[1] Positive	[1] Yes	[1] Yes	[1] Yes	289.5	[0] No	[1] Yes	257603	[1] Yes	[1] Yes	[1] Yes	[1] Yes
80008	[1] Positive	[0] No	[1] Yes	[0] No	15000	[0] No	[1] Yes	[0] No	[0] No				0						[1] Yes	[1] Yes	[1] Yes	[0] No	[1]Below Median	[0] No	[1] Yes	[0] No	[1]Partnered	[0] No	[12]12 month	[1]Seroconcordant partner	27	[0]<= 9 grades	[1] Yes	[1] Yes	2	[1] Yes	[1] Yes	[1] Positive	[1] Yes	[1] Yes	[1] Yes	289.5	[0] No	[1] Yes	257603	[1] Yes	[1] Yes	[1] Yes	[1] Yes
80008	[1] Positive	[1] Yes	[0] No	[0] No	20000	[0] No	[1] Yes	[0] No	[0] No				0						[1] Yes	[1] Yes	[1] Yes	[0] No	x[0]Above Median	[0] No	[1] Yes	[0] No	[1]Partnered	[0] No	[24]24 month	[1]Seroconcordant partner	27	[0]<= 9 grades	[1] Yes	[1] Yes	2	[1] Yes	[1] Yes	[1] Positive	[1] Yes	[1] Yes	[1] Yes	289.5	[0] No	[1] Yes	257603	[1] Yes	[1] Yes	[1] Yes	[1] Yes
80084	[1] Positive	[0] No	[1] Yes	[0] No	0		[1] Yes	[-88] Refused	[-88] Refused	[0] No	[0] No	[0] No	0	[0] No	[0] No	[1] Yes	504102	624.56	[1] Yes	[1] Yes	[1] Yes	[0] No	[1]Below Median	[0] No	[1] Yes	[0] No	[1]Partnered	[0] No	x[0]Baseline	[1]Seroconcordant partner	20	[1] > 9 grades	[0] No	[1] Yes	0	[0] No	[1] Yes	[1] Positive	[1] Yes	[0] No	[1] Yes	624.56	[0] No	[0] No	504102	[1] Yes	[1] Yes	[1] Yes	[0] No
80084	[1] Positive	[0] No	[1] Yes	[0] No	10000	[0] No	[1] Yes	[0] No	[0] No				0						[1] Yes	[1] Yes	[1] Yes	[0] No	[1]Below Median	[0] No	[1] Yes	[0] No	[1]Partnered	[0] No	[12]12 month	[1]Seroconcordant partner	20	[1] > 9 grades	[0] No	[1] Yes	0	[0] No	[1] Yes	[1] Positive	[1] Yes	[0] No	[1] Yes	624.56	[0] No	[0] No	504102	[1] Yes	[1] Yes	[1] Yes	[0] No
80084	[1] Positive	[1] Yes	[0] No	[0] No	5000	[0] No	[1] Yes	[0] No	[0] No				0						[1] Yes	[1] Yes	[1] Yes	[0] No	[1]Below Median	[0] No	[1] Yes	[0] No	[1]Partnered	[0] No	[24]24 month	[1]Seroconcordant partner	20	[1] > 9 grades	[0] No	[1] Yes	0	[0] No	[1] Yes	[1] Positive	[1] Yes	[0] No	[1] Yes	624.56	[0] No	[0] No	504102	[1] Yes	[1] Yes	[1] Yes	[0] No
80163	[1] Positive	[1] Yes	[0] No	[0] No	30000		[0] No	[0] No	[0] No	[1] Yes	[0] No	[0] No	15	[0] No	[0] No	[1] Yes	250	397.5	[1] Yes	[1] Yes	[0] No	[0] No	x[0]Above Median	[0] No	[1] Yes	[0] No	[1]Partnered	[0] No	x[0]Baseline	[1]Seroconcordant partner	28	[1] > 9 grades	[0] No	[0] No	0	[0] No	[0] No	[1] Positive	[1] Yes	[0] No	[0] No	397.5	[0] No	[0] No	250	[1] Yes	[1] Yes	[1] Yes	[0] No
80133	[1] Positive	[0] No	[1] Yes	[0] No	5000		[0] No	[0] No	[0] No	[0] No	[0] No	[0] No	0	[0] No	[0] No	[1] Yes	515160	193.52	[1] Yes	[1] Yes	[0] No	[0] No	[1]Below Median	[0] No	[1] Yes	[0] No	[1]Partnered	[0] No	x[0]Baseline	[1]Seroconcordant partner	47	[1] > 9 grades	[0] No	[0] No	0	[0] No	[0] No	[1] Positive	[1] Yes	[0] No	[1] Yes	193.52	[0] No	[0] No	515160	[1] Yes	[1] Yes	[1] Yes	[0] No
80200	[1] Positive	[1] Yes	[0] No	[0] No	0		[1] Yes	[0] No	[0] No	[1] Yes	[0] No	[0] No	2	[0] No	[0] No	[1] Yes	1017830	183.27	[1] Yes	[1] Yes	[1] Yes	[0] No	[1]Below Median	[0] No	[1] Yes	[0] No	[1]Partnered	[0] No	x[0]Baseline	[1]Seroconcordant partner	32	[0]<= 9 grades	[0] No	[1] Yes	0	[0] No	[1] Yes	[1] Positive	[1] Yes	[0] No	[1] Yes	183.27	[0] No	[0] No	1017830	[1] Yes	[1] Yes	[1] Yes	[0] No
80237	[-70] Don't Know	[1] Yes	[0] No	[0] No	23000		[1] Yes	[0] No	[0] No	[1] Yes	[1] Yes	[0] No	4	[0] No	[1] Yes	[0] No	2237	904.34	[1] Yes	[1] Yes	[1] Yes	[1] Yes	x[0]Above Median	[0] No	[1] Yes	[1] Yes	[1]Partnered	[0] No	x[0]Baseline	[1]Seroconcordant partner	25	[0]<= 9 grades	[1] Yes	[1] Yes	0	[0] No	[1] Yes	[-70] Don't Know	[1] Yes	[1] Yes	[0] No	904.34	[1] Yes	[0] No	2237	[0] No	[1] Yes	[1] Yes	[1] Yes
80237	[-70] Don't Know	[1] Yes	[0] No	[0] No	18000	[0] No	[1] Yes	[0] No	[0] No				0						[1] Yes	[1] Yes	[1] Yes	[0] No	[1]Below Median	[0] No	[1] Yes	[0] No	[1]Partnered	[0] No	[12]12 month	[1]Seroconcordant partner	25	[0]<= 9 grades	[1] Yes	[1] Yes	0	[0] No	[1] Yes	[-70] Don't Know	[1] Yes	[1] Yes	[0] No	904.34	[1] Yes	[0] No	2237	[0] No	[1] Yes	[1] Yes	[1] Yes
80237	[-70] Don't Know	[1] Yes	[0] No	[0] No	30000	[0] No	[1] Yes	[0] No	[0] No				15						[1] Yes	[1] Yes	[1] Yes	[0] No	x[0]Above Median	[0] No	[1] Yes	[0] No	[1]Partnered	[0] No	[24]24 month	[1]Seroconcordant partner	25	[0]<= 9 grades	[1] Yes	[1] Yes	0	[0] No	[1] Yes	[-70] Don't Know	[1] Yes	[1] Yes	[0] No	904.34	[1] Yes	[0] No	2237	[0] No	[1] Yes	[1] Yes	[1] Yes
80062	[1] Positive	[0] No	[1] Yes	[0] No	14000		[0] No	[0] No	[0] No	[0] No	[1] Yes	[0] No	3	[0] No	[0] No	[0] No	562877	673.2	[1] Yes	[1] Yes	[1] Yes	[1] Yes	[1]Below Median	[0] No	[1] Yes	[1] Yes	[1]Partnered	[0] No	x[0]Baseline	[1]Seroconcordant partner	33	[1] > 9 grades	[1] Yes	[1] Yes	0	[0] No	[0] No	[1] Positive	[1] Yes	[1] Yes	[1] Yes	673.2	[1] Yes	[0] No	562877	[0] No	[1] Yes	[1] Yes	[0] No
80062	[1] Positive	[0] No	[1] Yes	[0] No	10000	[0] No	[0] No	[0] No	[0] No				10						[1] Yes	[1] Yes	[1] Yes	[1] Yes	[1]Below Median	[0] No	[1] Yes	[1] Yes	[1]Partnered	[0] No	[12]12 month	[1]Seroconcordant partner	33	[1] > 9 grades	[1] Yes	[1] Yes	0	[0] No	[0] No	[1] Positive	[1] Yes	[1] Yes	[1] Yes	673.2	[1] Yes	[0] No	562877	[0] No	[1] Yes	[1] Yes	[0] No
80062		[0] No	[0] No	[0] No	30000	[0] No	[0] No	[0] No	[0] No				15						[1] Yes		[0] No	[0] No	x[0]Above Median	[0] No		[0] No	[0]Not Partnered		[24]24 month	x[0]Not partnered	33	[1] > 9 grades	[1] Yes	[1] Yes	0	[0] No	[0] No	[1] Positive	[1] Yes	[1] Yes	[1] Yes	673.2	[1] Yes	[0] No	562877	[0] No	[1] Yes	[1] Yes	[0] No
80017	[1] Positive	[0] No	[1] Yes	[0] No	36000		[1] Yes	[0] No	[0] No	[1] Yes	[0] No	[0] No	15	[0] No	[1] Yes	[1] Yes	192249	113.87	[1] Yes	[1] Yes	[1] Yes	[0] No	x[0]Above Median	[0] No	[1] Yes	[0] No	[1]Partnered	[0] No	x[0]Baseline	[1]Seroconcordant partner	32	[1] > 9 grades	[0] No	[1] Yes	0	[0] No	[1] Yes	[1] Positive	[1] Yes	[0] No	[0] No	113.87	[0] No	[0] No	192249	[1] Yes	[1] Yes	[1] Yes	[1] Yes
80080		[0] No	[0] No	[0] No	20000		[1] Yes	[0] No	[0] No	[0] No	[0] No	[0] No	0	[0] No	[0] No	[1] Yes	221017	375.7	[1] Yes		[1] Yes	[0] No	x[0]Above Median	[0] No		[0] No	[0]Not Partnered		x[0]Baseline	x[0]Not partnered	36	[1] > 9 grades	[0] No	[1] Yes	0	[0] No	[1] Yes			[0] No	[0] No	375.7	[0] No	[0] No	221017	[1] Yes	[0] No	[0] No	[0] No
80080		[0] No	[0] No	[0] No	20000	[0] No	[1] Yes	[0] No	[0] No				0						[1] Yes		[0] No	[0] No	x[0]Above Median	[0] No		[0] No	[0]Not Partnered		[12]12 month	x[0]Not partnered	36	[1] > 9 grades	[0] No	[1] Yes	0	[0] No	[1] Yes			[0] No	[0] No	375.7	[0] No	[0] No	221017	[1] Yes	[0] No	[0] No	[0] No
80080		[0] No	[0] No	[0] No	10000	[0] No	[1] Yes	[0] No	[0] No				0						[1] Yes		[1] Yes	[0] No	[1]Below Median	[0] No		[0] No	[0]Not Partnered		[24]24 month	x[0]Not partnered	36	[1] > 9 grades	[0] No	[1] Yes	0	[0] No	[1] Yes			[0] No	[0] No	375.7	[0] No	[0] No	221017	[1] Yes	[0] No	[0] No	[0] No
80258	[1] Positive	[0] No	[1] Yes	[0] No	30000		[1] Yes	[0] No	[1] Yes, in the past twelve months	[0] No	[0] No	[0] No	0	[0] No	[1] Yes	[1] Yes	477801	328.7	[1] Yes	[1] Yes	[0] No	[0] No	x[0]Above Median	[0] No	[1] Yes	[0] No	[1]Partnered	[0] No	x[0]Baseline	[1]Seroconcordant partner	32	[1] > 9 grades	[0] No	[0] No	0	[0] No	[1] Yes	[1] Positive	[1] Yes	[0] No	[0] No	328.7	[0] No	[0] No	477801	[1] Yes	[1] Yes	[1] Yes	[1] Yes
80258	[1] Positive	[0] No	[1] Yes	[0] No	30000	[0] No	[1] Yes	[0] No	[2] Yes, but not in the past twelve months				0						[1] Yes	[1] Yes	[1] Yes	[0] No	x[0]Above Median	[0] No	[1] Yes	[0] No	[1]Partnered	[0] No	[24]24 month	[1]Seroconcordant partner	32	[1] > 9 grades	[0] No	[0] No	0	[0] No	[1] Yes	[1] Positive	[1] Yes	[0] No	[0] No	328.7	[0] No	[0] No	477801	[1] Yes	[1] Yes	[1] Yes	[1] Yes
80258
80181		[0] No	[0] No	[0] No	22000		[0] No	[0] No	[0] No	[1] Yes	[0] No	[0] No	60	[0] No	[1] Yes	[0] No	271484	550.55	[1] Yes		[0] No	[0] No	x[0]Above Median	[0] No		[0] No	[0]Not Partnered		x[0]Baseline	x[0]Not partnered	38	[1] > 9 grades	[0] No	[0] No	0	[0] No	[0] No			[0] No	[0] No	550.55	[0] No	[0] No	271484	[0] No	[0] No	[0] No	[1] Yes
80259		[0] No	[0] No	[0] No	20000		[0] No	[0] No	[0] No	[0] No	[0] No	[0] No	0	[0] No	[0] No	[0] No	641083	327.5	[1] Yes		[1] Yes	[0] No	x[0]Above Median	[0] No		[0] No	[0]Not Partnered		x[0]Baseline	x[0]Not partnered	38	[0]<= 9 grades	[0] No	[1] Yes	0	[0] No	[0] No			[0] No	[0] No	327.5	[0] No	[0] No	641083	[0] No	[0] No	[0] No	[0] No
80259		[0] No	[0] No	[0] No	20000	[1] Yes	[1] Yes	[0] No	[0] No				15						[1] Yes		[1] Yes	[1] Yes	x[0]Above Median	[0] No		[1] Yes	[0]Not Partnered		[24]24 month	x[0]Not partnered	38	[0]<= 9 grades	[0] No	[1] Yes	0	[0] No	[0] No			[0] No	[0] No	327.5	[0] No	[0] No	641083	[0] No	[0] No	[0] No	[0] No
80006		[0] No	[0] No	[0] No	60000		[1] Yes	[1] Yes, in the past twelve months	[0] No	[0] No	[1] Yes	[0] No	30	15	[0] No	[1] Yes	615177	444.28	[1] Yes		[0] No	[1] Yes	x[0]Above Median	[1] Yes		[0] No	[0]Not Partnered		x[0]Baseline	x[0]Not partnered	28	[0]<= 9 grades	[1] Yes	[0] No	15	[1] Yes	[1] Yes			[0] No	[0] No	444.28	[1] Yes	[0] No	615177	[1] Yes	[0] No	[0] No	[0] No
80006	[1] Positive	[0] No	[1] Yes	[0] No	0	[1] Yes	[1] Yes	[0] No	[0] No				15						[1] Yes	[1] Yes	[1] Yes	[1] Yes	[1]Below Median	[1] Yes	[1] Yes	[1] Yes	[1]Partnered	[0] No	[24]24 month	[1]Seroconcordant partner	28	[0]<= 9 grades	[1] Yes	[0] No	15	[1] Yes	[1] Yes			[0] No	[0] No	444.28	[1] Yes	[0] No	615177	[1] Yes	[0] No	[0] No	[0] No
80086		[0] No	[0] No	[0] No	10000		[1] Yes	[0] No	[1] Yes, in the past twelve months	[0] No	[0] No	[0] No	0	[0] No	[0] No	[1] Yes	4840	648.72	[1] Yes		[1] Yes	[0] No	[1]Below Median	[0] No		[0] No	[0]Not Partnered		x[0]Baseline	x[0]Not partnered	31	[1] > 9 grades	[0] No	[1] Yes	0	[0] No	[1] Yes			[0] No	[1] Yes	648.72	[0] No	[0] No	4840	[1] Yes	[0] No	[0] No	[0] No
80086		[0] No	[0] No	[0] No	30000	[0] No	[0] No	[0] No	[0] No				0						[1] Yes		[1] Yes	[0] No	x[0]Above Median	[0] No		[0] No	[0]Not Partnered		[12]12 month	x[0]Not partnered	31	[1] > 9 grades	[0] No	[1] Yes	0	[0] No	[1] Yes			[0] No	[1] Yes	648.72	[0] No	[0] No	4840	[1] Yes	[0] No	[0] No	[0] No
80086		[0] No	[0] No	[0] No	35000	[0] No	[0] No	[0] No	[2] Yes, but not in the past twelve months				0						[1] Yes		[1] Yes	[0] No	x[0]Above Median	[0] No		[0] No	[0]Not Partnered		[24]24 month	x[0]Not partnered	31	[1] > 9 grades	[0] No	[1] Yes	0	[0] No	[1] Yes			[0] No	[1] Yes	648.72	[0] No	[0] No	4840	[1] Yes	[0] No	[0] No	[0] No
80204	[0] Negative	[0] No	[1] Yes	[0] No	20000		[1] Yes	[0] No	[0] No	[0] No	[1] Yes	[0] No	18	[0] No	[0] No	[1] Yes	15714	740.61	[1] Yes	[1] Yes	[1] Yes	[1] Yes	x[0]Above Median	[0] No	[0] No	[1] Yes	[1]Partnered	[1] Yes	x[0]Baseline	[2]Serodiscordant partner	31	[0]<= 9 grades	[1] Yes	[1] Yes	0	[0] No	[1] Yes	[0] Negative	[0] No	[1] Yes	[0] No	740.61	[1] Yes	[0] No	15714	[1] Yes	[1] Yes	2	[0] No
80204	[1] Positive	[1] Yes	[0] No	[0] No	15000	[0] No	[1] Yes	[0] No	[0] No				10						[1] Yes	[1] Yes	[1] Yes	[0] No	[1]Below Median	[0] No	[1] Yes	[0] No	[1]Partnered	[0] No	[12]12 month	[1]Seroconcordant partner	31	[0]<= 9 grades	[1] Yes	[1] Yes	0	[0] No	[1] Yes	[0] Negative	[0] No	[1] Yes	[0] No	740.61	[1] Yes	[0] No	15714	[1] Yes	[1] Yes	2	[0] No
80204	[0] Negative	[1] Yes	[0] No	[0] No	10000	[0] No	[1] Yes	[0] No	[0] No				30						[1] Yes	[1] Yes	[1] Yes	[0] No	[1]Below Median	[0] No	[0] No	[0] No	[1]Partnered	[1] Yes	[24]24 month	[2]Serodiscordant partner	31	[0]<= 9 grades	[1] Yes	[1] Yes	0	[0] No	[1] Yes	[0] Negative	[0] No	[1] Yes	[0] No	740.61	[1] Yes	[0] No	15714	[1] Yes	[1] Yes	2	[0] No
80140	[0] Negative	[0] No	[1] Yes	[0] No	0		[0] No	[0] No	[0] No	[0] No	[0] No	[0] No	0	[0] No	[0] No	[1] Yes	1530	495.72	[1] Yes	[1] Yes	[0] No	[0] No	[1]Below Median	[0] No	[0] No	[0] No	[1]Partnered	[1] Yes	x[0]Baseline	[2]Serodiscordant partner	26	[0]<= 9 grades	[0] No	[0] No	0	[0] No	[0] No	[0] Negative	[0] No	[0] No	[1] Yes	495.72	[0] No	[0] No	1530	[1] Yes	[1] Yes	2	[0] No
80234		[0] No	[0] No	[0] No	4000		[0] No	[0] No	[2] Yes, but not in the past twelve months	[0] No	[0] No	[0] No	0	[0] No	[0] No	[1] Yes	44861	801.99	[1] Yes		[0] No	[0] No	[1]Below Median	[0] No		[0] No	[0]Not Partnered		x[0]Baseline	x[0]Not partnered	37	[1] > 9 grades	[0] No	[0] No	0	[0] No	[0] No			[0] No	[1] Yes	801.99	[0] No	[0] No	44861	[1] Yes	[0] No	[0] No	[0] No
80234		[0] No	[0] No	[0] No	10000	[0] No	[0] No	[0] No	[0] No				0						[1] Yes		[0] No	[0] No	[1]Below Median	[0] No		[0] No	[0]Not Partnered		[12]12 month	x[0]Not partnered	37	[1] > 9 grades	[0] No	[0] No	0	[0] No	[0] No			[0] No	[1] Yes	801.99	[0] No	[0] No	44861	[1] Yes	[0] No	[0] No	[0] No
80234		[0] No	[0] No	[0] No	10000	[0] No	[0] No	[0] No	[0] No				0						[1] Yes		[0] No	[0] No	[1]Below Median	[0] No		[0] No	[0]Not Partnered		[24]24 month	x[0]Not partnered	37	[1] > 9 grades	[0] No	[0] No	0	[0] No	[0] No			[0] No	[1] Yes	801.99	[0] No	[0] No	44861	[1] Yes	[0] No	[0] No	[0] No
80289		[0] No	[0] No	[0] No	20000		[0] No	[0] No	[0] No	[0] No	[0] No	[0] No	0	[0] No	[0] No	[0] No	250	482.6	[1] Yes		[0] No	[0] No	x[0]Above Median	[0] No		[0] No	[0]Not Partnered		x[0]Baseline	x[0]Not partnered	41	[0]<= 9 grades	[0] No	[0] No	0	[0] No	[0] No			[0] No	[0] No	482.6	[0] No	[0] No	250	[0] No	[0] No	[0] No	[0] No
80289		[0] No	[0] No	[0] No	3000	[1] Yes	[0] No	[0] No	[0] No				0						[1] Yes		[0] No	[0] No	[1]Below Median	[0] No		[0] No	[0]Not Partnered		[24]24 month	x[0]Not partnered	41	[0]<= 9 grades	[0] No	[0] No	0	[0] No	[0] No			[0] No	[0] No	482.6	[0] No	[0] No	250	[0] No	[0] No	[0] No	[0] No
80207		[0] No	[0] No	[0] No	5000		[1] Yes	[0] No	[0] No	[0] No	[1] Yes	[0] No	21	[0] No	[0] No	[1] Yes	3808	697.5	[1] Yes		[0] No	[0] No	[1]Below Median	[0] No		[0] No	[0]Not Partnered		x[0]Baseline	x[0]Not partnered	26	[0]<= 9 grades	[0] No	[0] No	0	[0] No	[1] Yes			[0] No	[1] Yes	697.5	[1] Yes	[0] No	3808	[1] Yes	[0] No	[0] No	[0] No
80207	[1] Positive	[0] No	[1] Yes	[0] No	0	[0] No	[1] Yes	[0] No	[0] No				10						[1] Yes	[1] Yes	[1] Yes	[1] Yes	[1]Below Median	[1] Yes	[1] Yes	[1] Yes	[1]Partnered	[0] No	[24]24 month	[1]Seroconcordant partner	26	[0]<= 9 grades	[0] No	[0] No	0	[0] No	[1] Yes			[0] No	[1] Yes	697.5	[1] Yes	[0] No	3808	[1] Yes	[0] No	[0] No	[0] No
80231	[1] Positive	[0] No	[1] Yes	[0] No	32000		[1] Yes	[2] Yes, but not in the past twelve months	[0] No	[0] No	[0] No	[0] No	0	[0] No	[1] Yes	[1] Yes	250	702.13	[1] Yes	[1] Yes	[1] Yes	[0] No	x[0]Above Median	[0] No	[1] Yes	[0] No	[1]Partnered	[0] No	x[0]Baseline	[1]Seroconcordant partner	36	[1] > 9 grades	[0] No	[1] Yes	0	[0] No	[1] Yes	[1] Positive	[1] Yes	[0] No	[0] No	702.13	[0] No	[0] No	250	[1] Yes	[1] Yes	[1] Yes	[1] Yes
80188		[0] No	[0] No	[0] No	20000		[0] No	[0] No	[2] Yes, but not in the past twelve months	[1] Yes	[1] Yes	[0] No	7	[0] No	[0] No	[0] No	347327	365.24	[1] Yes		[0] No	[0] No	x[0]Above Median	[0] No		[0] No	[0]Not Partnered		x[0]Baseline	x[0]Not partnered	43	[1] > 9 grades	[0] No	[0] No	0	[0] No	[0] No			[0] No	[0] No	365.24	[1] Yes	[0] No	347327	[0] No	[0] No	[0] No	[0] No
80188		[0] No	[0] No	[0] No	20000	[0] No	[0] No	[0] No	[2] Yes, but not in the past twelve months				1						[1] Yes		[0] No	[0] No	x[0]Above Median	[0] No		[0] No	[0]Not Partnered		[12]12 month	x[0]Not partnered	43	[1] > 9 grades	[0] No	[0] No	0	[0] No	[0] No			[0] No	[0] No	365.24	[1] Yes	[0] No	347327	[0] No	[0] No	[0] No	[0] No
80188		[0] No	[0] No	[0] No	15000	[0] No	[0] No	[0] No	[2] Yes, but not in the past twelve months				10						[1] Yes		[0] No	[0] No	[1]Below Median	[0] No		[0] No	[0]Not Partnered		[24]24 month	x[0]Not partnered	43	[1] > 9 grades	[0] No	[0] No	0	[0] No	[0] No			[0] No	[0] No	365.24	[1] Yes	[0] No	347327	[0] No	[0] No	[0] No	[0] No
80238		[0] No	[0] No	[0] No	10000		[0] No	[0] No	[0] No	[0] No	[1] Yes	[0] No	1	[0] No	[0] No	[1] Yes	9732	715.95	[1] Yes		[0] No	[0] No	[1]Below Median	[0] No		[0] No	[0]Not Partnered		x[0]Baseline	x[0]Not partnered	41	[0]<= 9 grades	[0] No	[0] No	0	[0] No	[0] No			[0] No	[1] Yes	715.95	[1] Yes	[0] No	9732	[1] Yes	[0] No	[0] No	[0] No
80238		[0] No	[0] No	[0] No	0	[0] No	[0] No	[0] No	[0] No				0						[1] Yes		[0] No	[0] No	[1]Below Median	[0] No		[0] No	[0]Not Partnered		[12]12 month	x[0]Not partnered	41	[0]<= 9 grades	[0] No	[0] No	0	[0] No	[0] No			[0] No	[1] Yes	715.95	[1] Yes	[0] No	9732	[1] Yes	[0] No	[0] No	[0] No
80082	[1] Positive	[0] No	[1] Yes	[0] No	0		[1] Yes	[0] No	[0] No	[0] No	[0] No	[0] No	0	[0] No	[0] No	[1] Yes	250	352.45	[1] Yes	[1] Yes	[1] Yes	[0] No	[1]Below Median	[0] No	[1] Yes	[0] No	[1]Partnered	[0] No	x[0]Baseline	[1]Seroconcordant partner	35	[1] > 9 grades	[0] No	[1] Yes	0	[0] No	[1] Yes	[1] Positive	[1] Yes	[0] No	[1] Yes	352.45	[0] No	[0] No	250	[1] Yes	[1] Yes	[1] Yes	[0] No
80082	[1] Positive	[0] No	[1] Yes	[0] No	15000	[0] No	[1] Yes	[-88] Refused	[0] No				5						[1] Yes	[1] Yes	[1] Yes	[1] Yes	[1]Below Median	[0] No	[1] Yes	[1] Yes	[1]Partnered	[0] No	[12]12 month	[1]Seroconcordant partner	35	[1] > 9 grades	[0] No	[1] Yes	0	[0] No	[1] Yes	[1] Positive	[1] Yes	[0] No	[1] Yes	352.45	[0] No	[0] No	250	[1] Yes	[1] Yes	[1] Yes	[0] No
80082	[1] Positive	[1] Yes	[0] No	[0] No	5000	[0] No	[1] Yes	[0] No	[0] No				10						[1] Yes	[1] Yes	[1] Yes	[1] Yes	[1]Below Median	[0] No	[1] Yes	[1] Yes	[1]Partnered	[0] No	[24]24 month	[1]Seroconcordant partner	35	[1] > 9 grades	[0] No	[1] Yes	0	[0] No	[1] Yes	[1] Positive	[1] Yes	[0] No	[1] Yes	352.45	[0] No	[0] No	250	[1] Yes	[1] Yes	[1] Yes	[0] No
80030		[0] No	[0] No	[0] No	3000		[1] Yes	[0] No	[0] No	[0] No	[0] No	[0] No	0	[0] No	[0] No	[1] Yes	10504	305.27	[1] Yes		[1] Yes	[0] No	[1]Below Median	[0] No		[0] No	[0]Not Partnered		x[0]Baseline	x[0]Not partnered	34	[1] > 9 grades	[0] No	[1] Yes	0	[0] No	[1] Yes			[0] No	[1] Yes	305.27	[0] No	[0] No	10504	[1] Yes	[0] No	[0] No	[0] No
80030	[1] Positive	[0] No	[1] Yes	[0] No	50000	[1] Yes	[1] Yes	[0] No	[0] No				0						[1] Yes	[1] Yes	[1] Yes	[0] No	x[0]Above Median	[0] No	[1] Yes	[0] No	[1]Partnered	[0] No	[12]12 month	[1]Seroconcordant partner	34	[1] > 9 grades	[0] No	[1] Yes	0	[0] No	[1] Yes			[0] No	[1] Yes	305.27	[0] No	[0] No	10504	[1] Yes	[0] No	[0] No	[0] No
80196		[0] No	[0] No	[0] No	35000		[0] No	[0] No	[0] No	[0] No	[0] No	[0] No	0	[0] No	[0] No	[0] No	250	626.34	[1] Yes		[1] Yes	[0] No	x[0]Above Median	[0] No		[0] No	[0]Not Partnered		x[0]Baseline	x[0]Not partnered	38	[1] > 9 grades	[0] No	[1] Yes	0	[0] No	[0] No			[0] No	[0] No	626.34	[0] No	[0] No	250	[0] No	[0] No	[0] No	[0] No
80196	[1] Positive	[0] No	[1] Yes	[0] No	40000	[0] No	[0] No	[0] No	[0] No				0						[1] Yes	[1] Yes	[0] No	[0] No	x[0]Above Median	[0] No	[1] Yes	[0] No	[1]Partnered	[0] No	[12]12 month	[1]Seroconcordant partner	38	[1] > 9 grades	[0] No	[1] Yes	0	[0] No	[0] No			[0] No	[0] No	626.34	[0] No	[0] No	250	[0] No	[0] No	[0] No	[0] No
80196		[0] No	[0] No	[0] No	35000	[0] No	[0] No	[0] No	[0] No				0						[1] Yes		[0] No	[0] No	x[0]Above Median	[0] No		[0] No	[0]Not Partnered		[24]24 month	x[0]Not partnered	38	[1] > 9 grades	[0] No	[1] Yes	0	[0] No	[0] No			[0] No	[0] No	626.34	[0] No	[0] No	250	[0] No	[0] No	[0] No	[0] No
80074		[0] No	[0] No	[0] No	15000		[0] No	[0] No	[0] No	[0] No	[1] Yes	[0] No	3	[0] No	[1] Yes	[1] Yes	250	1295.4	[1] Yes		[0] No	[0] No	[1]Below Median	[0] No		[0] No	[0]Not Partnered		x[0]Baseline	x[0]Not partnered	31	[1] > 9 grades	[0] No	[0] No	0	[0] No	[0] No			[0] No	[1] Yes	1295.4	[1] Yes	[0] No	250	[1] Yes	[0] No	[0] No	[1] Yes
80074		[0] No	[0] No	[0] No	20000	[0] No	[0] No	[0] No	[0] No				0						[1] Yes		[0] No	[0] No	x[0]Above Median	[0] No		[0] No	[0]Not Partnered		[12]12 month	x[0]Not partnered	31	[1] > 9 grades	[0] No	[0] No	0	[0] No	[0] No			[0] No	[1] Yes	1295.4	[1] Yes	[0] No	250	[1] Yes	[0] No	[0] No	[1] Yes
80135		[0] No	[0] No	[0] No	20000		[1] Yes	[0] No	[0] No	[0] No	[0] No	[0] No	0	[0] No	[1] Yes	[1] Yes	459432	50.46	[1] Yes		[1] Yes	[0] No	x[0]Above Median	[0] No		[0] No	[0]Not Partnered		x[0]Baseline	x[0]Not partnered	35	[1] > 9 grades	[0] No	[1] Yes	0	[0] No	[1] Yes			[0] No	[0] No	50.46	[0] No	[0] No	459432	[1] Yes	[0] No	[0] No	[1] Yes
80063	[1] Positive	[0] No	[1] Yes	[1] Yes	25000		[1] Yes	[0] No	[0] No	[1] Yes	[0] No	[1] Yes	43	[1] Yes	[1] Yes	[1] Yes	2870	710.1	[1] Yes	[1] Yes	[1] Yes	[1] Yes	x[0]Above Median	[1] Yes	[1] Yes	[1] Yes	[1]Partnered	[0] No	x[0]Baseline	[1]Seroconcordant partner	32	[1] > 9 grades	[1] Yes	[1] Yes	1	[1] Yes	[1] Yes	[1] Positive	[1] Yes	[1] Yes	[0] No	710.1	[0] No	[1] Yes	2870	[1] Yes	[1] Yes	[1] Yes	[1] Yes
80063		[0] No	[0] No	[0] No	0	[0] No	[0] No	[0] No	[0] No				0						[1] Yes		[0] No	[0] No	[1]Below Median	[0] No		[0] No	[0]Not Partnered		[12]12 month	x[0]Not partnered	32	[1] > 9 grades	[1] Yes	[1] Yes	1	[1] Yes	[1] Yes	[1] Positive	[1] Yes	[1] Yes	[0] No	710.1	[0] No	[1] Yes	2870	[1] Yes	[1] Yes	[1] Yes	[1] Yes
80063	[1] Positive	[0] No	[1] Yes	[0] No	15000	[0] No	[1] Yes	[0] No	[0] No				1						[1] Yes	[1] Yes	[1] Yes	[1] Yes	[1]Below Median	[0] No	[1] Yes	[1] Yes	[1]Partnered	[0] No	[24]24 month	[1]Seroconcordant partner	32	[1] > 9 grades	[1] Yes	[1] Yes	1	[1] Yes	[1] Yes	[1] Positive	[1] Yes	[1] Yes	[0] No	710.1	[0] No	[1] Yes	2870	[1] Yes	[1] Yes	[1] Yes	[1] Yes
80068		[0] No	[0] No	[0] No	30000		[1] Yes	[0] No	[2] Yes, but not in the past twelve months	[0] No	[0] No	[0] No	0	[0] No	[1] Yes	[1] Yes	27228	982.8	[1] Yes		[1] Yes	[0] No	x[0]Above Median	[0] No		[0] No	[0]Not Partnered		x[0]Baseline	x[0]Not partnered	36	[1] > 9 grades	[0] No	[1] Yes	0	[0] No	[1] Yes			[0] No	[0] No	982.8	[0] No	[0] No	27228	[1] Yes	[0] No	[0] No	[1] Yes
80268		[0] No	[0] No	[0] No	10000		[1] Yes	[0] No	[0] No	[0] No	[0] No	[0] No	0	[0] No	[0] No	[1] Yes	43964	470.25	[1] Yes		[0] No	[0] No	[1]Below Median	[0] No		[0] No	[0]Not Partnered		x[0]Baseline	x[0]Not partnered	29	[1] > 9 grades	[0] No	[0] No	0	[0] No	[1] Yes			[0] No	[1] Yes	470.25	[0] No	[0] No	43964	[1] Yes	[0] No	[0] No	[0] No
80268		[0] No	[0] No	[0] No	40000	[0] No	[1] Yes	[2] Yes, but not in the past twelve months	[2] Yes, but not in the past twelve months				0						[1] Yes		[0] No	[0] No	x[0]Above Median	[0] No		[0] No	[0]Not Partnered		[12]12 month	x[0]Not partnered	29	[1] > 9 grades	[0] No	[0] No	0	[0] No	[1] Yes			[0] No	[1] Yes	470.25	[0] No	[0] No	43964	[1] Yes	[0] No	[0] No	[0] No
80268		[0] No	[0] No	[0] No	45000	[0] No	[1] Yes	[0] No	[0] No				28						[1] Yes		[0] No	[1] Yes	x[0]Above Median	[0] No		[0] No	[0]Not Partnered		[24]24 month	x[0]Not partnered	29	[1] > 9 grades	[0] No	[0] No	0	[0] No	[1] Yes			[0] No	[1] Yes	470.25	[0] No	[0] No	43964	[1] Yes	[0] No	[0] No	[0] No
80053	[1] Positive	[1] Yes	[0] No	[0] No	45000		[0] No	[0] No	[0] No	[0] No	[0] No	[0] No	0	[0] No	[1] Yes	[0] No	110377	488.96	[1] Yes	[1] Yes	[1] Yes	[0] No	x[0]Above Median	[0] No	[1] Yes	[0] No	[1]Partnered	[0] No	x[0]Baseline	[1]Seroconcordant partner	34	[1] > 9 grades	[0] No	[1] Yes	0	[0] No	[0] No	[1] Positive	[1] Yes	[0] No	[0] No	488.96	[0] No	[0] No	110377	[0] No	[1] Yes	[1] Yes	[1] Yes
80053	[1] Positive	[0] No	[1] Yes	[0] No	50000	[0] No		[0] No	[0] No				5						[1] Yes	[1] Yes		[1] Yes	x[0]Above Median	[1] Yes	[1] Yes		[1]Partnered	[0] No	[12]12 month	[1]Seroconcordant partner	34	[1] > 9 grades	[0] No	[1] Yes	0	[0] No	[0] No	[1] Positive	[1] Yes	[0] No	[0] No	488.96	[0] No	[0] No	110377	[0] No	[1] Yes	[1] Yes	[1] Yes
80053	[-70] Don't Know	[0] No	[1] Yes	[0] No	35000	[0] No	[1] Yes	[0] No	[0] No				2						[1] Yes	[1] Yes	[1] Yes	[0] No	x[0]Above Median	[0] No	[1] Yes	[0] No	[1]Partnered	[0] No	[24]24 month	[1]Seroconcordant partner	34	[1] > 9 grades	[0] No	[1] Yes	0	[0] No	[0] No	[1] Positive	[1] Yes	[0] No	[0] No	488.96	[0] No	[0] No	110377	[0] No	[1] Yes	[1] Yes	[1] Yes
80035		[0] No	[0] No	[0] No	40000		[1] Yes	[0] No	[0] No	[0] No	[0] No	[0] No	0	[0] No	[1] Yes	[1] Yes	91964	432.64	[1] Yes		[1] Yes	[0] No	x[0]Above Median	[0] No		[0] No	[0]Not Partnered		x[0]Baseline	x[0]Not partnered	28	[1] > 9 grades	[0] No	[1] Yes	0	[0] No	[1] Yes			[0] No	[0] No	432.64	[0] No	[0] No	91964	[1] Yes	[0] No	[0] No	[1] Yes
80215		[0] No	[0] No	[0] No	0		[0] No	[0] No	[0] No	[0] No	[0] No	[0] No	0	[0] No	[0] No	[0] No	123902	574.36	[1] Yes		[0] No	[0] No	[1]Below Median	[0] No		[0] No	[0]Not Partnered		x[0]Baseline	x[0]Not partnered	38	[1] > 9 grades	[0] No	[0] No	0	[0] No	[0] No			[0] No	[1] Yes	574.36	[0] No	[0] No	123902	[0] No	[0] No	[0] No	[0] No
80215		[0] No	[0] No	[0] No	10000	[1] Yes	[0] No	[0] No	[0] No				0						[1] Yes		[0] No	[0] No	[1]Below Median	[0] No		[0] No	[0]Not Partnered		[12]12 month	x[0]Not partnered	38	[1] > 9 grades	[0] No	[0] No	0	[0] No	[0] No			[0] No	[1] Yes	574.36	[0] No	[0] No	123902	[0] No	[0] No	[0] No	[0] No
80215		[0] No	[0] No	[0] No	0	[1] Yes	[0] No	[0] No	[0] No				0						[1] Yes		[0] No	[0] No	[1]Below Median	[0] No		[0] No	[0]Not Partnered		[24]24 month	x[0]Not partnered	38	[1] > 9 grades	[0] No	[0] No	0	[0] No	[0] No			[0] No	[1] Yes	574.36	[0] No	[0] No	123902	[0] No	[0] No	[0] No	[0] No
80045	[0] Negative	[0] No	[1] Yes	[0] No	30000		[1] Yes	[0] No	[0] No	[0] No	[0] No	[0] No	0	[0] No	[1] Yes	[1] Yes	28128	415.88	[1] Yes	[1] Yes	[0] No	[0] No	x[0]Above Median	[0] No	[0] No	[0] No	[1]Partnered	[1] Yes	x[0]Baseline	[2]Serodiscordant partner	31	[1] > 9 grades	[0] No	[0] No	0	[0] No	[1] Yes	[0] Negative	[0] No	[0] No	[0] No	415.88	[0] No	[0] No	28128	[1] Yes	[1] Yes	2	[1] Yes
80045	[0] Negative	[1] Yes	[0] No	[0] No	30000	[0] No	[1] Yes	[0] No	[0] No				0						[1] Yes	[1] Yes	[0] No	[0] No	x[0]Above Median	[0] No	[0] No	[0] No	[1]Partnered	[1] Yes	[12]12 month	[2]Serodiscordant partner	31	[1] > 9 grades	[0] No	[0] No	0	[0] No	[1] Yes	[0] Negative	[0] No	[0] No	[0] No	415.88	[0] No	[0] No	28128	[1] Yes	[1] Yes	2	[1] Yes
80045	[0] Negative	[1] Yes	[0] No	[0] No	15000	[0] No	[0] No	[0] No	[0] No				0						[1] Yes	[1] Yes	[0] No	[0] No	[1]Below Median	[0] No	[0] No	[0] No	[1]Partnered	[1] Yes	[24]24 month	[2]Serodiscordant partner	31	[1] > 9 grades	[0] No	[0] No	0	[0] No	[1] Yes	[0] Negative	[0] No	[0] No	[0] No	415.88	[0] No	[0] No	28128	[1] Yes	[1] Yes	2	[1] Yes
80045
80137	[0] Negative	[0] No	[1] Yes	[0] No	35000		[1] Yes	[0] No	[0] No	[1] Yes	[1] Yes	[0] No	10	[0] No	[1] Yes	[1] Yes	289257	194.02	[1] Yes	[1] Yes	[0] No	[0] No	x[0]Above Median	[0] No	[0] No	[0] No	[1]Partnered	[1] Yes	x[0]Baseline	[2]Serodiscordant partner	30	[1] > 9 grades	[0] No	[0] No	0	[0] No	[1] Yes	[0] Negative	[0] No	[0] No	[0] No	194.02	[1] Yes	[0] No	289257	[1] Yes	[1] Yes	2	[1] Yes
80232	[0] Negative	[1] Yes	[0] No	[0] No	100000		[1] Yes	[0] No	[0] No	[0] No	[0] No	[0] No	0	[0] No	[1] Yes	[0] No	85529	745.56	[1] Yes	[1] Yes	[1] Yes	[0] No	x[0]Above Median	[0] No	[0] No	[0] No	[1]Partnered	[1] Yes	x[0]Baseline	[2]Serodiscordant partner	29	[1] > 9 grades	[0] No	[1] Yes	0	[0] No	[1] Yes	[0] Negative	[0] No	[0] No	[0] No	745.56	[0] No	[0] No	85529	[0] No	[1] Yes	2	[1] Yes
80232		[0] No	[0] No	[0] No	80000	[0] No	[1] Yes	[0] No	[0] No				0						[1] Yes		[0] No	[0] No	x[0]Above Median	[0] No		[0] No	[0]Not Partnered		[12]12 month	x[0]Not partnered	29	[1] > 9 grades	[0] No	[1] Yes	0	[0] No	[1] Yes	[0] Negative	[0] No	[0] No	[0] No	745.56	[0] No	[0] No	85529	[0] No	[1] Yes	2	[1] Yes
80232		[0] No	[0] No	[0] No	50000	[1] Yes	[0] No	[0] No	[0] No				0						[1] Yes		[0] No	[0] No	x[0]Above Median	[0] No		[0] No	[0]Not Partnered		[24]24 month	x[0]Not partnered	29	[1] > 9 grades	[0] No	[1] Yes	0	[0] No	[1] Yes	[0] Negative	[0] No	[0] No	[0] No	745.56	[0] No	[0] No	85529	[0] No	[1] Yes	2	[1] Yes
80101		[0] No	[0] No	[0] No	15000		[1] Yes	[0] No	[1] Yes, in the past twelve months	[0] No	[0] No	[0] No	0	[0] No	[1] Yes	[1] Yes	39869	628.3	[1] Yes		[0] No	[0] No	[1]Below Median	[0] No		[0] No	[0]Not Partnered		x[0]Baseline	x[0]Not partnered	49	[1] > 9 grades	[0] No	[0] No	0	[0] No	[1] Yes			[0] No	[1] Yes	628.3	[0] No	[0] No	39869	[1] Yes	[0] No	[0] No	[1] Yes
80101		[0] No	[0] No	[0] No	10000	[0] No	[0] No	[0] No	[0] No				0						[1] Yes		[0] No	[0] No	[1]Below Median	[0] No		[0] No	[0]Not Partnered		[12]12 month	x[0]Not partnered	49	[1] > 9 grades	[0] No	[0] No	0	[0] No	[1] Yes			[0] No	[1] Yes	628.3	[0] No	[0] No	39869	[1] Yes	[0] No	[0] No	[1] Yes
80223	[0] Negative	[1] Yes	[0] No	[0] No	30000		[1] Yes	[0] No	[0] No	[0] No	[1] Yes	[0] No	9	9	[0] No	[1] Yes	9070	774.56	[1] Yes	[1] Yes	[1] Yes	[0] No	x[0]Above Median	[1] Yes	[0] No	[0] No	[1]Partnered	[1] Yes	x[0]Baseline	[2]Serodiscordant partner	35	[1] > 9 grades	[0] No	[1] Yes	9	[1] Yes	[1] Yes	[0] Negative	[0] No	[0] No	[0] No	774.56	[1] Yes	[0] No	9070	[1] Yes	[1] Yes	2	[0] No
80223	[0] Negative	[1] Yes	[0] No	[0] No	60000	[0] No	[1] Yes	[0] No	[0] No				6						[1] Yes	[1] Yes	[0] No	[0] No	x[0]Above Median	[0] No	[0] No	[0] No	[1]Partnered	[1] Yes	[24]24 month	[2]Serodiscordant partner	35	[1] > 9 grades	[0] No	[1] Yes	9	[1] Yes	[1] Yes	[0] Negative	[0] No	[0] No	[0] No	774.56	[1] Yes	[0] No	9070	[1] Yes	[1] Yes	2	[0] No
80223
80001		[0] No	[0] No	[0] No	3000		[1] Yes	[0] No	[0] No	[0] No	[1] Yes	[1] Yes	1	[0] No	[0] No	[0] No	1048	674.96	[1] Yes		[1] Yes	[1] Yes	[1]Below Median	[0] No		[1] Yes	[0]Not Partnered		x[0]Baseline	x[0]Not partnered	41	[0]<= 9 grades	[1] Yes	[1] Yes	0	[0] No	[1] Yes			[1] Yes	[1] Yes	674.96	[1] Yes	[1] Yes	1048	[0] No	[0] No	[0] No	[0] No
80001		[0] No	[0] No	[0] No	20000	[0] No	[0] No	[0] No	[0] No				10						[1] Yes		[0] No	[1] Yes	x[0]Above Median	[0] No		[0] No	[0]Not Partnered		[12]12 month	x[0]Not partnered	41	[0]<= 9 grades	[1] Yes	[1] Yes	0	[0] No	[1] Yes			[1] Yes	[1] Yes	674.96	[1] Yes	[1] Yes	1048	[0] No	[0] No	[0] No	[0] No
80001		[0] No	[0] No	[0] No	25000	[0] No	[0] No	[0] No	[0] No				0						[1] Yes		[0] No	[0] No	x[0]Above Median	[0] No		[0] No	[0]Not Partnered		[24]24 month	x[0]Not partnered	41	[0]<= 9 grades	[1] Yes	[1] Yes	0	[0] No	[1] Yes			[1] Yes	[1] Yes	674.96	[1] Yes	[1] Yes	1048	[0] No	[0] No	[0] No	[0] No
80097	[0] Negative	[1] Yes	[0] No	[0] No	5000		[0] No	[0] No	[0] No	[0] No	[1] Yes	[0] No	2	[0] No	[0] No	[1] Yes	63045	216.92	[1] Yes	[1] Yes	[0] No	[0] No	[1]Below Median	[0] No	[0] No	[0] No	[1]Partnered	[1] Yes	x[0]Baseline	[2]Serodiscordant partner	35	[1] > 9 grades	[0] No	[0] No	0	[0] No	[0] No	[0] Negative	[0] No	[0] No	[1] Yes	216.92	[1] Yes	[0] No	63045	[1] Yes	[1] Yes	2	[0] No
80097		[0] No	[0] No	[0] No	30000	[0] No	[1] Yes	[0] No	[0] No				7						[1] Yes		[0] No	[1] Yes	x[0]Above Median	[0] No		[0] No	[0]Not Partnered		[24]24 month	x[0]Not partnered	35	[1] > 9 grades	[0] No	[0] No	0	[0] No	[0] No	[0] Negative	[0] No	[0] No	[1] Yes	216.92	[1] Yes	[0] No	63045	[1] Yes	[1] Yes	2	[0] No
80263		[0] No	[0] No	[0] No	0		[0] No	[0] No	[0] No	[0] No	[0] No	[0] No	0	[0] No	[0] No	[0] No	4463	1361.36	[1] Yes		[1] Yes	[0] No	[1]Below Median	[0] No		[0] No	[0]Not Partnered		x[0]Baseline	x[0]Not partnered	37	[1] > 9 grades	[0] No	[1] Yes	0	[0] No	[0] No			[0] No	[1] Yes	1361.36	[0] No	[0] No	4463	[0] No	[0] No	[0] No	[0] No
80274		[0] No	[0] No	[0] No	5000		[0] No	[0] No	[0] No	[0] No	[0] No	[0] No	0	[0] No	[0] No	[1] Yes	4026	840.88	[1] Yes		[0] No	[0] No	[1]Below Median	[0] No		[0] No	[0]Not Partnered		x[0]Baseline	x[0]Not partnered	33	[1] > 9 grades	[0] No	[0] No	0	[0] No	[0] No			[0] No	[1] Yes	840.88	[0] No	[0] No	4026	[1] Yes	[0] No	[0] No	[0] No
80302		[0] No	[0] No	[0] No	15000		[1] Yes	[-88] Refused	[-88] Refused	[0] No	[0] No	[0] No	0	[0] No	[0] No	[1] Yes	199240	3.87	[1] Yes			[0] No	[1]Below Median	[0] No			[0]Not Partnered		x[0]Baseline	x[0]Not partnered	37	[0]<= 9 grades	[0] No		0	[0] No	[1] Yes				[1] Yes	3.87	[0] No	[0] No	199240	[1] Yes	[0] No	[0] No	[0] No
80306	[0] Negative	[0] No	[1] Yes	[0] No	24000		[0] No	[0] No	[0] No	[0] No	[1] Yes	[0] No	7	[0] No	[0] No	[0] No	713969	106	[1] Yes	[1] Yes		[0] No	x[0]Above Median	[0] No	[0] No		[1]Partnered	[1] Yes	x[0]Baseline	[2]Serodiscordant partner	36	[1] > 9 grades	[0] No		0	[0] No	[0] No	[0] Negative	[0] No		[0] No	106	[1] Yes	[0] No	713969	[0] No	[1] Yes	2	[0] No
80306	[0] Negative	[0] No	[1] Yes	[0] No	35000	[1] Yes		[-88] Refused	[-88] Refused				10						[1] Yes	[1] Yes		[1] Yes	x[0]Above Median	[1] Yes	[0] No		[1]Partnered	[1] Yes	[12]12 month	[2]Serodiscordant partner	36	[1] > 9 grades	[0] No		0	[0] No	[0] No	[0] Negative	[0] No		[0] No	106	[1] Yes	[0] No	713969	[0] No	[1] Yes	2	[0] No
80306	[0] Negative	[0] No	[1] Yes	[0] No	23000	[1] Yes	[1] Yes	[0] No	[0] No				5						[1] Yes	[1] Yes	[0] No	[1] Yes	x[0]Above Median	[0] No	[0] No	[0] No	[1]Partnered	[1] Yes	[24]24 month	[2]Serodiscordant partner	36	[1] > 9 grades	[0] No		0	[0] No	[0] No	[0] Negative	[0] No		[0] No	106	[1] Yes	[0] No	713969	[0] No	[1] Yes	2	[0] No
80306
80048		[0] No	[0] No	[0] No	10000		[1] Yes	[0] No	[1] Yes, in the past twelve months	[0] No	[1] Yes	[1] Yes	1	[1] Yes	[0] No	[1] Yes	77580	552.78	[1] Yes			[1] Yes	[1]Below Median	[1] Yes			[0]Not Partnered		x[0]Baseline	x[0]Not partnered	32	[1] > 9 grades	[1] Yes		1	[1] Yes	[1] Yes				[1] Yes	552.78	[1] Yes	[1] Yes	77580	[1] Yes	[0] No	[0] No	[0] No
80048		[0] No	[0] No	[0] No	35000	[0] No	[1] Yes	[0] No	[0] No				1						[1] Yes		[0] No	[1] Yes	x[0]Above Median	[0] No		[0] No	[0]Not Partnered		[12]12 month	x[0]Not partnered	32	[1] > 9 grades	[1] Yes		1	[1] Yes	[1] Yes				[1] Yes	552.78	[1] Yes	[1] Yes	77580	[1] Yes	[0] No	[0] No	[0] No
80048		[0] No	[0] No	[0] No	15000	[1] Yes	[0] No	[0] No	[0] No				0						[1] Yes		[0] No	[0] No	[1]Below Median	[0] No		[0] No	[0]Not Partnered		[24]24 month	x[0]Not partnered	32	[1] > 9 grades	[1] Yes		1	[1] Yes	[1] Yes				[1] Yes	552.78	[1] Yes	[1] Yes	77580	[1] Yes	[0] No	[0] No	[0] No
80106		[0] No	[0] No	[0] No	0		[0] No	[0] No	[0] No	[0] No	[0] No	[0] No	0	[0] No	[0] No	[1] Yes	139950	208.38	[1] Yes		[0] No	[0] No	[1]Below Median	[0] No		[0] No	[0]Not Partnered		x[0]Baseline	x[0]Not partnered	41	[1] > 9 grades	[0] No	[0] No	0	[0] No	[0] No			[0] No	[1] Yes	208.38	[0] No	[0] No	139950	[1] Yes	[0] No	[0] No	[0] No
80243		[0] No	[0] No	[0] No	40000		[1] Yes	[0] No	[2] Yes, but not in the past twelve months	[0] No	[0] No	[0] No	0	[0] No	[1] Yes	[1] Yes	19892	442.86	[1] Yes		[1] Yes	[0] No	x[0]Above Median	[0] No		[0] No	[0]Not Partnered		x[0]Baseline	x[0]Not partnered	31	[1] > 9 grades	[0] No	[1] Yes	0	[0] No	[1] Yes			[0] No	[0] No	442.86	[0] No	[0] No	19892	[1] Yes	[0] No	[0] No	[1] Yes
80243	[1] Positive	[1] Yes	[0] No	[0] No	40000	[1] Yes	[0] No	[0] No	[0] No				0						[1] Yes	[1] Yes	[1] Yes	[0] No	x[0]Above Median	[0] No	[1] Yes	[0] No	[1]Partnered	[0] No	[12]12 month	[1]Seroconcordant partner	31	[1] > 9 grades	[0] No	[1] Yes	0	[0] No	[1] Yes			[0] No	[0] No	442.86	[0] No	[0] No	19892	[1] Yes	[0] No	[0] No	[1] Yes
80243	[1] Positive	[0] No	[1] Yes	[0] No	70000	[1] Yes	[0] No	[0] No	[2] Yes, but not in the past twelve months				0						[1] Yes	[1] Yes	[1] Yes	[0] No	x[0]Above Median	[0] No	[1] Yes	[0] No	[1]Partnered	[0] No	[24]24 month	[1]Seroconcordant partner	31	[1] > 9 grades	[0] No	[1] Yes	0	[0] No	[1] Yes			[0] No	[0] No	442.86	[0] No	[0] No	19892	[1] Yes	[0] No	[0] No	[1] Yes
80243
80104
80069	[1] Positive	[0] No	[0] No	[1] Yes	32000		[1] Yes	[0] No	[0] No	[1] Yes	[0] No	[1] Yes	42	[0] No	[0] No	[1] Yes	9969	587.88	[1] Yes	[1] Yes	[1] Yes	[0] No	x[0]Above Median	[0] No	[1] Yes	[0] No	[1]Partnered	[0] No	x[0]Baseline	[1]Seroconcordant partner	35	[1] > 9 grades	[0] No	[1] Yes	0	[0] No	[1] Yes	[1] Positive	[1] Yes	[0] No	[0] No	587.88	[0] No	[1] Yes	9969	[1] Yes	[1] Yes	[1] Yes	[0] No
80069	[0] Negative	[0] No	[1] Yes	[1] Yes	25000	[0] No	[1] Yes	[-88] Refused	[0] No				0						[1] Yes	[1] Yes	[1] Yes	[0] No	x[0]Above Median	[0] No	[0] No	[0] No	[1]Partnered	[1] Yes	[12]12 month	[2]Serodiscordant partner	35	[1] > 9 grades	[0] No	[1] Yes	0	[0] No	[1] Yes	[1] Positive	[1] Yes	[0] No	[0] No	587.88	[0] No	[1] Yes	9969	[1] Yes	[1] Yes	[1] Yes	[0] No
80069		[0] No	[0] No	[0] No	70000	[0] No	[1] Yes	[2] Yes, but not in the past twelve months	[0] No				0						[1] Yes		[1] Yes	[0] No	x[0]Above Median	[0] No		[0] No	[0]Not Partnered		[24]24 month	x[0]Not partnered	35	[1] > 9 grades	[0] No	[1] Yes	0	[0] No	[1] Yes	[1] Positive	[1] Yes	[0] No	[0] No	587.88	[0] No	[1] Yes	9969	[1] Yes	[1] Yes	[1] Yes	[0] No
80290	[0] Negative	[0] No	[0] No	[1] Yes	40000		[0] No	[0] No	[2] Yes, but not in the past twelve months	[0] No	[0] No	[0] No	0	[0] No	[1] Yes	[0] No	16482	640.76	[1] Yes	[1] Yes	[0] No	[0] No	x[0]Above Median	[0] No	[0] No	[0] No	[1]Partnered	[1] Yes	x[0]Baseline	[2]Serodiscordant partner	42	[1] > 9 grades	[0] No	[0] No	0	[0] No	[0] No	[0] Negative	[0] No	[0] No	[0] No	640.76	[0] No	[0] No	16482	[0] No	[1] Yes	2	[1] Yes
80290	[0] Negative	[0] No	[1] Yes	[0] No	30000	[0] No	[0] No	[0] No	[0] No				0						[1] Yes	[1] Yes	[1] Yes	[0] No	x[0]Above Median	[0] No	[0] No	[0] No	[1]Partnered	[1] Yes	[12]12 month	[2]Serodiscordant partner	42	[1] > 9 grades	[0] No	[0] No	0	[0] No	[0] No	[0] Negative	[0] No	[0] No	[0] No	640.76	[0] No	[0] No	16482	[0] No	[1] Yes	2	[1] Yes
80290	[-70] Don't Know	[0] No	[1] Yes	[0] No	45000	[0] No	[0] No	[0] No	[0] No				0						[1] Yes	[1] Yes	[1] Yes	[0] No	x[0]Above Median	[0] No	[1] Yes	[0] No	[1]Partnered	[0] No	[24]24 month	[1]Seroconcordant partner	42	[1] > 9 grades	[0] No	[0] No	0	[0] No	[0] No	[0] Negative	[0] No	[0] No	[0] No	640.76	[0] No	[0] No	16482	[0] No	[1] Yes	2	[1] Yes
80290
80098	[0] Negative	[0] No	[1] Yes	[0] No	8000		[1] Yes	[0] No	[0] No	[0] No	[0] No	[0] No	0	[0] No	[0] No	[1] Yes	18509	154.03	[1] Yes	[1] Yes	[1] Yes	[0] No	[1]Below Median	[0] No	[0] No	[0] No	[1]Partnered	[1] Yes	x[0]Baseline	[2]Serodiscordant partner	35	[1] > 9 grades	[0] No	[1] Yes	0	[0] No	[1] Yes	[0] Negative	[0] No	[0] No	[1] Yes	154.03	[0] No	[0] No	18509	[1] Yes	[1] Yes	2	[0] No
80098	[-70] Don't Know	[0] No	[1] Yes	[0] No	6600	[0] No	[1] Yes	[0] No	[0] No				0						[1] Yes	[1] Yes	[1] Yes	[0] No	[1]Below Median	[0] No	[1] Yes	[0] No	[1]Partnered	[0] No	[12]12 month	[1]Seroconcordant partner	35	[1] > 9 grades	[0] No	[1] Yes	0	[0] No	[1] Yes	[0] Negative	[0] No	[0] No	[1] Yes	154.03	[0] No	[0] No	18509	[1] Yes	[1] Yes	2	[0] No
80071		[0] No	[0] No	[0] No	1400		[0] No	[0] No	[0] No	[0] No	[0] No	[0] No	0	[0] No	[0] No	[0] No	9539	712.4	[1] Yes		[0] No	[0] No	[1]Below Median	[0] No		[0] No	[0]Not Partnered		x[0]Baseline	x[0]Not partnered	39	[0]<= 9 grades	[0] No	[0] No	0	[0] No	[0] No			[0] No	[1] Yes	712.4	[0] No	[0] No	9539	[0] No	[0] No	[0] No	[0] No
80071		[0] No	[0] No	[0] No	25000	[0] No	[0] No	[0] No	[0] No				0						[1] Yes		[0] No	[0] No	x[0]Above Median	[0] No		[0] No	[0]Not Partnered		[12]12 month	x[0]Not partnered	39	[0]<= 9 grades	[0] No	[0] No	0	[0] No	[0] No			[0] No	[1] Yes	712.4	[0] No	[0] No	9539	[0] No	[0] No	[0] No	[0] No
80249	[1] Positive	[1] Yes	[0] No	[0] No	10000		[1] Yes	[0] No	[0] No	[0] No	[1] Yes	[0] No	2	[0] No	[1] Yes	[0] No	4624	772.2	[1] Yes	[1] Yes	[1] Yes	[0] No	[1]Below Median	[0] No	[1] Yes	[0] No	[1]Partnered	[0] No	x[0]Baseline	[1]Seroconcordant partner	33	[1] > 9 grades	[0] No	[1] Yes	0	[0] No	[1] Yes	[1] Positive	[1] Yes	[0] No	[1] Yes	772.2	[1] Yes	[0] No	4624	[0] No	[1] Yes	[1] Yes	[1] Yes
80249	[1] Positive	[1] Yes	[0] No	[0] No	25000	[0] No	[1] Yes	[0] No	[0] No				0						[1] Yes	[1] Yes	[1] Yes	[0] No	x[0]Above Median	[0] No	[1] Yes	[0] No	[1]Partnered	[0] No	[12]12 month	[1]Seroconcordant partner	33	[1] > 9 grades	[0] No	[1] Yes	0	[0] No	[1] Yes	[1] Positive	[1] Yes	[0] No	[1] Yes	772.2	[1] Yes	[0] No	4624	[0] No	[1] Yes	[1] Yes	[1] Yes
80249	[1] Positive	[1] Yes	[0] No	[0] No	30000	[0] No	[1] Yes	[0] No	[0] No				1						[1] Yes	[1] Yes	[1] Yes	[0] No	x[0]Above Median	[0] No	[1] Yes	[0] No	[1]Partnered	[0] No	[24]24 month	[1]Seroconcordant partner	33	[1] > 9 grades	[0] No	[1] Yes	0	[0] No	[1] Yes	[1] Positive	[1] Yes	[0] No	[1] Yes	772.2	[1] Yes	[0] No	4624	[0] No	[1] Yes	[1] Yes	[1] Yes
80249
80277	[1] Positive	[1] Yes	[0] No	[0] No	10000		[0] No	[2] Yes, but not in the past twelve months	[0] No	[0] No	[1] Yes	[0] No	4	[0] No	[0] No	[0] No	2889	784.75	[1] Yes	[1] Yes	[1] Yes	[1] Yes	[1]Below Median	[0] No	[1] Yes	[1] Yes	[1]Partnered	[0] No	x[0]Baseline	[1]Seroconcordant partner	30	[0]<= 9 grades	[1] Yes	[1] Yes	0	[0] No	[0] No	[1] Positive	[1] Yes	[1] Yes	[1] Yes	784.75	[1] Yes	[0] No	2889	[0] No	[1] Yes	[1] Yes	[0] No
80277	[1] Positive	[1] Yes	[0] No	[0] No	0	[0] No	[1] Yes	[0] No	[0] No				0						[1] Yes	[1] Yes	[0] No	[0] No	[1]Below Median	[0] No	[1] Yes	[0] No	[1]Partnered	[0] No	[12]12 month	[1]Seroconcordant partner	30	[0]<= 9 grades	[1] Yes	[1] Yes	0	[0] No	[0] No	[1] Positive	[1] Yes	[1] Yes	[1] Yes	784.75	[1] Yes	[0] No	2889	[0] No	[1] Yes	[1] Yes	[0] No
80277	[1] Positive	[1] Yes	[0] No	[0] No	10000	[0] No	[0] No	[2] Yes, but not in the past twelve months	[0] No				0						[1] Yes	[1] Yes	[1] Yes	[0] No	[1]Below Median	[0] No	[1] Yes	[0] No	[1]Partnered	[0] No	[24]24 month	[1]Seroconcordant partner	30	[0]<= 9 grades	[1] Yes	[1] Yes	0	[0] No	[0] No	[1] Positive	[1] Yes	[1] Yes	[1] Yes	784.75	[1] Yes	[0] No	2889	[0] No	[1] Yes	[1] Yes	[0] No
80277
80270
80293		[0] No	[0] No	[0] No	10000		[1] Yes	[0] No	[0] No	[0] No	[0] No	[0] No	0	[0] No	[0] No	[1] Yes	4590	228.79	[1] Yes		[1] Yes	[0] No	[1]Below Median	[0] No		[0] No	[0]Not Partnered		x[0]Baseline	x[0]Not partnered	29	[1] > 9 grades	[0] No	[1] Yes	0	[0] No	[1] Yes			[0] No	[1] Yes	228.79	[0] No	[0] No	4590	[1] Yes	[0] No	[0] No	[0] No
80293	[0] Negative	[1] Yes	[0] No	[0] No	10000	[0] No	[0] No	[0] No	[0] No				20						[1] Yes	[1] Yes	[0] No	[1] Yes	[1]Below Median	[0] No	[0] No	[0] No	[1]Partnered	[1] Yes	[12]12 month	[2]Serodiscordant partner	29	[1] > 9 grades	[0] No	[1] Yes	0	[0] No	[1] Yes			[0] No	[1] Yes	228.79	[0] No	[0] No	4590	[1] Yes	[0] No	[0] No	[0] No
80293
80275		[0] No	[0] No	[0] No	30000		[1] Yes	[0] No	[0] No	[0] No	[0] No	[0] No	0	[0] No	[0] No	[1] Yes	20842	338.1	[1] Yes		[1] Yes	[0] No	x[0]Above Median	[0] No		[0] No	[0]Not Partnered		x[0]Baseline	x[0]Not partnered	39	[1] > 9 grades	[0] No	[1] Yes	0	[0] No	[1] Yes			[0] No	[0] No	338.1	[0] No	[0] No	20842	[1] Yes	[0] No	[0] No	[0] No
80040
80285		[0] No	[0] No	[0] No	10000		[0] No	[0] No	[1] Yes, in the past twelve months	[0] No	[0] No	[0] No	0	[0] No	[1] Yes	[0] No	1206	489.44	[1] Yes		[1] Yes	[0] No	[1]Below Median	[0] No		[0] No	[0]Not Partnered		x[0]Baseline	x[0]Not partnered	29	[1] > 9 grades	[0] No	[1] Yes	0	[0] No	[0] No			[0] No	[1] Yes	489.44	[0] No	[0] No	1206	[0] No	[0] No	[0] No	[1] Yes
80285	[1] Positive	[0] No	[1] Yes	[0] No	50000	[0] No	[0] No	[0] No	[1] Yes, in the past twelve months				0						[1] Yes	[1] Yes	[0] No	[0] No	x[0]Above Median	[0] No	[1] Yes	[0] No	[1]Partnered	[0] No	[12]12 month	[1]Seroconcordant partner	29	[1] > 9 grades	[0] No	[1] Yes	0	[0] No	[0] No			[0] No	[1] Yes	489.44	[0] No	[0] No	1206	[0] No	[0] No	[0] No	[1] Yes
80285	[1] Positive	[0] No	[1] Yes	[0] No	45000	[0] No	[0] No	[0] No	[2] Yes, but not in the past twelve months				0						[1] Yes	[1] Yes	[1] Yes	[0] No	x[0]Above Median	[0] No	[1] Yes	[0] No	[1]Partnered	[0] No	[24]24 month	[1]Seroconcordant partner	29	[1] > 9 grades	[0] No	[1] Yes	0	[0] No	[0] No			[0] No	[1] Yes	489.44	[0] No	[0] No	1206	[0] No	[0] No	[0] No	[1] Yes
80285
80105	[1] Positive	[1] Yes	[0] No	[0] No	15000		[1] Yes	[0] No	[0] No	[0] No	[0] No	[0] No	0	[0] No	[1] Yes	[1] Yes	21739	573.8	[1] Yes	[1] Yes	[1] Yes	[0] No	[1]Below Median	[0] No	[1] Yes	[0] No	[1]Partnered	[0] No	x[0]Baseline	[1]Seroconcordant partner	33	[1] > 9 grades	[0] No	[1] Yes	0	[0] No	[1] Yes	[1] Positive	[1] Yes	[0] No	[1] Yes	573.8	[0] No	[0] No	21739	[1] Yes	[1] Yes	[1] Yes	[1] Yes
80211		[0] No	[0] No	[0] No	5000		[0] No	[0] No	[0] No	[0] No	[0] No	[1] Yes	0	[0] No	[0] No	[0] No	21775	425.34	[1] Yes		[0] No	[0] No	[1]Below Median	[0] No		[0] No	[0]Not Partnered		x[0]Baseline	x[0]Not partnered	37	[0]<= 9 grades	[0] No	[0] No	0	[0] No	[0] No			[0] No	[1] Yes	425.34	[0] No	[1] Yes	21775	[0] No	[0] No	[0] No	[0] No
80211		[0] No	[0] No	[0] No	0	[1] Yes	[0] No	[0] No	[0] No				0						[1] Yes		[0] No	[0] No	[1]Below Median	[0] No		[0] No	[0]Not Partnered		[12]12 month	x[0]Not partnered	37	[0]<= 9 grades	[0] No	[0] No	0	[0] No	[0] No			[0] No	[1] Yes	425.34	[0] No	[1] Yes	21775	[0] No	[0] No	[0] No	[0] No
80038	[0] Negative	[0] No	[1] Yes	[0] No	20000		[0] No	[1] Yes, in the past twelve months	[1] Yes, in the past twelve months	[0] No	[0] No	[0] No	0	[0] No	[0] No	[1] Yes	516	169.85	[1] Yes	[1] Yes	[1] Yes	[0] No	x[0]Above Median	[0] No	[0] No	[0] No	[1]Partnered	[1] Yes	x[0]Baseline	[2]Serodiscordant partner	28	[0]<= 9 grades	[0] No	[1] Yes	0	[0] No	[0] No	[0] Negative	[0] No	[0] No	[0] No	169.85	[0] No	[0] No	516	[1] Yes	[1] Yes	2	[0] No
80038	[1] Positive	[0] No	[0] No	[1] Yes	4800	[1] Yes	[0] No	[2] Yes, but not in the past twelve months	[2] Yes, but not in the past twelve months				0						[1] Yes	[1] Yes	[1] Yes	[0] No	[1]Below Median	[0] No	[1] Yes	[0] No	[1]Partnered	[0] No	[12]12 month	[1]Seroconcordant partner	28	[0]<= 9 grades	[0] No	[1] Yes	0	[0] No	[0] No	[0] Negative	[0] No	[0] No	[0] No	169.85	[0] No	[0] No	516	[1] Yes	[1] Yes	2	[0] No
80038	[1] Positive	[0] No	[1] Yes	[0] No	25000	[1] Yes	[1] Yes	[1] Yes, in the past twelve months	[1] Yes, in the past twelve months				6						[1] Yes	[1] Yes		[0] No	x[0]Above Median	[0] No	[1] Yes		[1]Partnered	[0] No	[24]24 month	[1]Seroconcordant partner	28	[0]<= 9 grades	[0] No	[1] Yes	0	[0] No	[0] No	[0] Negative	[0] No	[0] No	[0] No	169.85	[0] No	[0] No	516	[1] Yes	[1] Yes	2	[0] No
80038
80119
80242	[0] Negative	[1] Yes	[0] No	[0] No	40000		[1] Yes	[0] No	[0] No	[1] Yes	[0] No	[0] No	9	[0] No	[0] No	[1] Yes	2705	396.68	[1] Yes	[1] Yes	[1] Yes	[0] No	x[0]Above Median	[0] No	[0] No	[0] No	[1]Partnered	[1] Yes	x[0]Baseline	[2]Serodiscordant partner	34	[1] > 9 grades	[0] No	[1] Yes	0	[0] No	[1] Yes	[0] Negative	[0] No	[0] No	[0] No	396.68	[0] No	[0] No	2705	[1] Yes	[1] Yes	2	[0] No
80242	[0] Negative	[1] Yes	[0] No	[0] No	60000	[1] Yes	[1] Yes	[0] No	[0] No				0						[1] Yes	[1] Yes	[0] No	[0] No	x[0]Above Median	[0] No	[0] No	[0] No	[1]Partnered	[1] Yes	[24]24 month	[2]Serodiscordant partner	34	[1] > 9 grades	[0] No	[1] Yes	0	[0] No	[1] Yes	[0] Negative	[0] No	[0] No	[0] No	396.68	[0] No	[0] No	2705	[1] Yes	[1] Yes	2	[0] No
80242
80189		[0] No	[0] No	[0] No	15000		[1] Yes	[0] No	[0] No	[0] No	[0] No	[0] No	0	[0] No	[1] Yes	[1] Yes	461492	227.13	[1] Yes		[1] Yes	[0] No	[1]Below Median	[0] No		[0] No	[0]Not Partnered		x[0]Baseline	x[0]Not partnered	25	[1] > 9 grades	[0] No	[1] Yes	0	[0] No	[1] Yes			[0] No	[1] Yes	227.13	[0] No	[0] No	461492	[1] Yes	[0] No	[0] No	[1] Yes
80189		[0] No	[0] No	[0] No	22000	[0] No	[1] Yes	[0] No	[1] Yes, in the past twelve months				0						[1] Yes		[1] Yes	[0] No	x[0]Above Median	[0] No		[0] No	[0]Not Partnered		[12]12 month	x[0]Not partnered	25	[1] > 9 grades	[0] No	[1] Yes	0	[0] No	[1] Yes			[0] No	[1] Yes	227.13	[0] No	[0] No	461492	[1] Yes	[0] No	[0] No	[1] Yes
80189		[0] No	[0] No	[0] No	22000	[0] No	[1] Yes	[0] No	[0] No				0						[1] Yes		[1] Yes	[0] No	x[0]Above Median	[0] No		[0] No	[0]Not Partnered		[24]24 month	x[0]Not partnered	25	[1] > 9 grades	[0] No	[1] Yes	0	[0] No	[1] Yes			[0] No	[1] Yes	227.13	[0] No	[0] No	461492	[1] Yes	[0] No	[0] No	[1] Yes
80158	[0] Negative	[0] No	[1] Yes	[0] No	60000		[0] No	[0] No	[0] No	[0] No	[0] No	[1] Yes	0	[0] No	[1] Yes	[1] Yes	44980	788.74	[1] Yes	[1] Yes	[1] Yes	[0] No	x[0]Above Median	[0] No	[0] No	[0] No	[1]Partnered	[1] Yes	x[0]Baseline	[2]Serodiscordant partner	31	[1] > 9 grades	[0] No	[1] Yes	0	[0] No	[0] No	[0] Negative	[0] No	[0] No	[0] No	788.74	[0] No	[1] Yes	44980	[1] Yes	[1] Yes	2	[1] Yes
80158	[0] Negative	[1] Yes	[0] No	[0] No	160000	[1] Yes	[0] No	[0] No	[2] Yes, but not in the past twelve months				0						[1] Yes	[1] Yes	[0] No	[0] No	x[0]Above Median	[0] No	[0] No	[0] No	[1]Partnered	[1] Yes	[12]12 month	[2]Serodiscordant partner	31	[1] > 9 grades	[0] No	[1] Yes	0	[0] No	[0] No	[0] Negative	[0] No	[0] No	[0] No	788.74	[0] No	[1] Yes	44980	[1] Yes	[1] Yes	2	[1] Yes
80158
80217
80255
80005	[1] Positive	[0] No	[1] Yes	[0] No	20000		[1] Yes	[0] No	[2] Yes, but not in the past twelve months	[0] No	[0] No	[0] No	0	[0] No	[1] Yes	[1] Yes	16948	1103.76	[1] Yes	[1] Yes	[1] Yes	[0] No	x[0]Above Median	[0] No	[1] Yes	[0] No	[1]Partnered	[0] No	x[0]Baseline	[1]Seroconcordant partner	30	[1] > 9 grades	[0] No	[1] Yes	0	[0] No	[1] Yes	[1] Positive	[1] Yes	[0] No	[0] No	1103.76	[0] No	[0] No	16948	[1] Yes	[1] Yes	[1] Yes	[1] Yes
80005	[1] Positive	[0] No	[1] Yes	[0] No	20000	[0] No	[1] Yes	[0] No	[0] No				15						[1] Yes	[1] Yes	[1] Yes	[0] No	x[0]Above Median	[0] No	[1] Yes	[0] No	[1]Partnered	[0] No	[12]12 month	[1]Seroconcordant partner	30	[1] > 9 grades	[0] No	[1] Yes	0	[0] No	[1] Yes	[1] Positive	[1] Yes	[0] No	[0] No	1103.76	[0] No	[0] No	16948	[1] Yes	[1] Yes	[1] Yes	[1] Yes
80066
80128
80052	[1] Positive	[0] No	[1] Yes	[0] No	15000		[1] Yes	[0] No	[0] No	[0] No	[1] Yes	[0] No	1	[0] No	[1] Yes	[1] Yes	15220	541.08	[1] Yes	[1] Yes	[1] Yes	[0] No	[1]Below Median	[0] No	[1] Yes	[0] No	[1]Partnered	[0] No	x[0]Baseline	[1]Seroconcordant partner	37	[1] > 9 grades	[0] No	[1] Yes	0	[0] No	[1] Yes	[1] Positive	[1] Yes	[0] No	[1] Yes	541.08	[1] Yes	[0] No	15220	[1] Yes	[1] Yes	[1] Yes	[1] Yes
80052	[1] Positive	[0] No	[1] Yes	[0] No	20000	[0] No	[1] Yes	[0] No	[0] No				2						[1] Yes	[1] Yes	[0] No	[0] No	x[0]Above Median	[0] No	[1] Yes	[0] No	[1]Partnered	[0] No	[12]12 month	[1]Seroconcordant partner	37	[1] > 9 grades	[0] No	[1] Yes	0	[0] No	[1] Yes	[1] Positive	[1] Yes	[0] No	[1] Yes	541.08	[1] Yes	[0] No	15220	[1] Yes	[1] Yes	[1] Yes	[1] Yes
80222	[1] Positive	[0] No	[1] Yes	[0] No	4000		[1] Yes	[0] No	[0] No	[1] Yes	[1] Yes	[0] No	28	15	[0] No	[1] Yes	9882	1058.4	[1] Yes	[1] Yes	[1] Yes	[1] Yes	[1]Below Median	[1] Yes	[1] Yes	[1] Yes	[1]Partnered	[0] No	x[0]Baseline	[1]Seroconcordant partner	33	[1] > 9 grades	[1] Yes	[1] Yes	15	[1] Yes	[1] Yes	[1] Positive	[1] Yes	[1] Yes	[1] Yes	1058.4	[1] Yes	[0] No	9882	[1] Yes	[1] Yes	[1] Yes	[0] No
80222	[1] Positive	[0] No	[0] No	[1] Yes	0	[1] Yes	[1] Yes	[2] Yes, but not in the past twelve months	[0] No				1						[1] Yes	[1] Yes	[1] Yes	[1] Yes	[1]Below Median	[0] No	[1] Yes	[1] Yes	[1]Partnered	[0] No	[12]12 month	[1]Seroconcordant partner	33	[1] > 9 grades	[1] Yes	[1] Yes	15	[1] Yes	[1] Yes	[1] Positive	[1] Yes	[1] Yes	[1] Yes	1058.4	[1] Yes	[0] No	9882	[1] Yes	[1] Yes	[1] Yes	[0] No
80222
80164		[0] No	[0] No	[0] No	5000		[1] Yes	[0] No	[2] Yes, but not in the past twelve months	[1] Yes	[1] Yes	[1] Yes	13	13	[0] No	[1] Yes	73012	256.8	[1] Yes		[1] Yes	[1] Yes	[1]Below Median	[1] Yes		[1] Yes	[0]Not Partnered		x[0]Baseline	x[0]Not partnered	36	[1] > 9 grades	[1] Yes	[1] Yes	13	[1] Yes	[1] Yes			[1] Yes	[1] Yes	256.8	[1] Yes	[1] Yes	73012	[1] Yes	[0] No	[0] No	[0] No
80164		[0] No	[0] No	[0] No	23000	[0] No	[1] Yes	[0] No	[0] No				2						[1] Yes		[1] Yes	[0] No	x[0]Above Median	[0] No		[0] No	[0]Not Partnered		[12]12 month	x[0]Not partnered	36	[1] > 9 grades	[1] Yes	[1] Yes	13	[1] Yes	[1] Yes			[1] Yes	[1] Yes	256.8	[1] Yes	[1] Yes	73012	[1] Yes	[0] No	[0] No	[0] No
80304	[0] Negative	[0] No	[1] Yes	[0] No	18000		[0] No	[0] No	[0] No	[0] No	[0] No	[0] No	0	[0] No	[1] Yes	[0] No	2714	1231.56	[1] Yes	[1] Yes	[0] No	[0] No	[1]Below Median	[0] No	[0] No	[0] No	[1]Partnered	[1] Yes	x[0]Baseline	[2]Serodiscordant partner	34	[0]<= 9 grades	[0] No	[0] No	0	[0] No	[0] No	[0] Negative	[0] No	[0] No	[1] Yes	1231.56	[0] No	[0] No	2714	[0] No	[1] Yes	2	[1] Yes
80304	[0] Negative	[0] No	[1] Yes	[0] No	12180	[0] No	[0] No	[0] No	[0] No				0						[1] Yes	[1] Yes	[0] No	[0] No	[1]Below Median	[0] No	[0] No	[0] No	[1]Partnered	[1] Yes	[12]12 month	[2]Serodiscordant partner	34	[0]<= 9 grades	[0] No	[0] No	0	[0] No	[0] No	[0] Negative	[0] No	[0] No	[1] Yes	1231.56	[0] No	[0] No	2714	[0] No	[1] Yes	2	[1] Yes
80304
80176		[0] No	[0] No	[0] No	8000		[0] No	[0] No	[2] Yes, but not in the past twelve months	[0] No	[0] No	[0] No	0	[0] No	[0] No	[1] Yes	365414	724	[1] Yes		[0] No	[0] No	[1]Below Median	[0] No		[0] No	[0]Not Partnered		x[0]Baseline	x[0]Not partnered	24	[1] > 9 grades	[0] No	[0] No	0	[0] No	[0] No			[0] No	[1] Yes	724	[0] No	[0] No	365414	[1] Yes	[0] No	[0] No	[0] No
80176		[0] No	[0] No	[0] No	0	[0] No	[0] No	[0] No	[0] No				0						[1] Yes		[0] No	[0] No	[1]Below Median	[0] No		[0] No	[0]Not Partnered		[12]12 month	x[0]Not partnered	24	[1] > 9 grades	[0] No	[0] No	0	[0] No	[0] No			[0] No	[1] Yes	724	[0] No	[0] No	365414	[1] Yes	[0] No	[0] No	[0] No
80176
80210		[0] No	[0] No	[0] No	10000		[0] No	[0] No	[2] Yes, but not in the past twelve months	[0] No	[0] No	[0] No	0	[0] No	[1] Yes	[1] Yes	61167	485.1	[1] Yes		[0] No	[0] No	[1]Below Median	[0] No		[0] No	[0]Not Partnered		x[0]Baseline	x[0]Not partnered	32	[1] > 9 grades	[0] No	[0] No	0	[0] No	[0] No			[0] No	[1] Yes	485.1	[0] No	[0] No	61167	[1] Yes	[0] No	[0] No	[1] Yes
80210		[0] No	[0] No	[0] No	40000	[0] No	[0] No	[0] No	[2] Yes, but not in the past twelve months				0						[1] Yes		[0] No	[0] No	x[0]Above Median	[0] No		[0] No	[0]Not Partnered		[12]12 month	x[0]Not partnered	32	[1] > 9 grades	[0] No	[0] No	0	[0] No	[0] No			[0] No	[1] Yes	485.1	[0] No	[0] No	61167	[1] Yes	[0] No	[0] No	[1] Yes
80210		[0] No	[0] No	[0] No	40000	[0] No	[0] No	[0] No	[0] No				0						[1] Yes		[0] No	[0] No	x[0]Above Median	[0] No		[0] No	[0]Not Partnered		[24]24 month	x[0]Not partnered	32	[1] > 9 grades	[0] No	[0] No	0	[0] No	[0] No			[0] No	[1] Yes	485.1	[0] No	[0] No	61167	[1] Yes	[0] No	[0] No	[1] Yes
80210
80220		[0] No	[0] No	[0] No	0		[0] No	[0] No	[0] No	[0] No	[0] No	[0] No	0	[0] No	[0] No	[1] Yes	10002	667.78	[1] Yes			[0] No	[1]Below Median	[0] No			[0]Not Partnered		x[0]Baseline	x[0]Not partnered	31	[1] > 9 grades	[0] No		0	[0] No	[0] No				[1] Yes	667.78	[0] No	[0] No	10002	[1] Yes	[0] No	[0] No	[0] No
80220		[0] No	[0] No	[0] No	0	[1] Yes	[0] No	[0] No	[0] No				0						[1] Yes		[1] Yes	[0] No	[1]Below Median	[0] No		[0] No	[0]Not Partnered		[12]12 month	x[0]Not partnered	31	[1] > 9 grades	[0] No		0	[0] No	[0] No				[1] Yes	667.78	[0] No	[0] No	10002	[1] Yes	[0] No	[0] No	[0] No
80220		[0] No	[0] No	[0] No	10000	[0] No	[0] No	[2] Yes, but not in the past twelve months	[0] No				10						[1] Yes		[0] No	[1] Yes	[1]Below Median	[0] No		[0] No	[0]Not Partnered		[24]24 month	x[0]Not partnered	31	[1] > 9 grades	[0] No		0	[0] No	[0] No				[1] Yes	667.78	[0] No	[0] No	10002	[1] Yes	[0] No	[0] No	[0] No
80307		[0] No	[0] No	[0] No	20000		[1] Yes	[0] No	[0] No	[0] No	[0] No	[1] Yes	0	[0] No	[0] No	[1] Yes	250	561.26	[1] Yes		[0] No	[0] No	x[0]Above Median	[0] No		[0] No	[0]Not Partnered		x[0]Baseline	x[0]Not partnered	25	[1] > 9 grades	[0] No	[0] No	0	[0] No	[1] Yes			[0] No	[0] No	561.26	[0] No	[1] Yes	250	[1] Yes	[0] No	[0] No	[0] No
80307		[0] No	[0] No	[0] No	38000	[0] No	[1] Yes	[0] No	[0] No				0						[1] Yes		[0] No	[0] No	x[0]Above Median	[0] No		[0] No	[0]Not Partnered		[12]12 month	x[0]Not partnered	25	[1] > 9 grades	[0] No	[0] No	0	[0] No	[1] Yes			[0] No	[0] No	561.26	[0] No	[1] Yes	250	[1] Yes	[0] No	[0] No	[0] No
80307		[0] No	[0] No	[0] No	45000	[0] No	[1] Yes	[0] No	[0] No				0						[1] Yes		[1] Yes	[0] No	x[0]Above Median	[0] No		[0] No	[0]Not Partnered		[24]24 month	x[0]Not partnered	25	[1] > 9 grades	[0] No	[0] No	0	[0] No	[1] Yes			[0] No	[0] No	561.26	[0] No	[1] Yes	250	[1] Yes	[0] No	[0] No	[0] No
80194		[0] No	[0] No	[0] No	5000		[1] Yes	[0] No	[1] Yes, in the past twelve months	[0] No	[0] No	[0] No	0	[0] No	[0] No	[1] Yes	25920	452.79	[1] Yes		[0] No	[0] No	[1]Below Median	[0] No		[0] No	[0]Not Partnered		x[0]Baseline	x[0]Not partnered	30	[1] > 9 grades	[0] No	[0] No	0	[0] No	[1] Yes			[0] No	[1] Yes	452.79	[0] No	[0] No	25920	[1] Yes	[0] No	[0] No	[0] No
80174		[0] No	[0] No	[0] No	25000		[1] Yes	[0] No	[0] No	[0] No	[0] No	[0] No	0	[0] No	[0] No	[1] Yes	5043	387.66	[1] Yes		[0] No	[0] No	x[0]Above Median	[0] No		[0] No	[0]Not Partnered		x[0]Baseline	x[0]Not partnered	40	[1] > 9 grades	[0] No	[0] No	0	[0] No	[1] Yes			[0] No	[0] No	387.66	[0] No	[0] No	5043	[1] Yes	[0] No	[0] No	[0] No
80077		[0] No	[0] No	[0] No	8000		[0] No	[1] Yes, in the past twelve months	[1] Yes, in the past twelve months	[0] No	[0] No	[0] No	0	[0] No	[0] No	[1] Yes	303023	354.42	[1] Yes		[0] No	[0] No	[1]Below Median	[0] No		[0] No	[0]Not Partnered		x[0]Baseline	x[0]Not partnered	30	[1] > 9 grades	[0] No	[0] No	0	[0] No	[0] No			[0] No	[1] Yes	354.42	[0] No	[0] No	303023	[1] Yes	[0] No	[0] No	[0] No
80077		[0] No	[0] No	[0] No	25000	[0] No	[0] No	[0] No	[0] No				0						[1] Yes		[0] No	[0] No	x[0]Above Median	[0] No		[0] No	[0]Not Partnered		[12]12 month	x[0]Not partnered	30	[1] > 9 grades	[0] No	[0] No	0	[0] No	[0] No			[0] No	[1] Yes	354.42	[0] No	[0] No	303023	[1] Yes	[0] No	[0] No	[0] No
80077		[0] No	[0] No	[0] No	30000	[1] Yes	[0] No	[0] No	[0] No				0						[1] Yes		[0] No	[0] No	x[0]Above Median	[0] No		[0] No	[0]Not Partnered		[24]24 month	x[0]Not partnered	30	[1] > 9 grades	[0] No	[0] No	0	[0] No	[0] No			[0] No	[1] Yes	354.42	[0] No	[0] No	303023	[1] Yes	[0] No	[0] No	[0] No
80055		[0] No	[0] No	[0] No	15000		[1] Yes	[0] No	[0] No	[0] No	[0] No	[0] No	0	[0] No	[0] No	[1] Yes	250	720.72	[1] Yes		[0] No	[0] No	[1]Below Median	[0] No		[0] No	[0]Not Partnered		x[0]Baseline	x[0]Not partnered	50	[1] > 9 grades	[0] No	[0] No	0	[0] No	[1] Yes			[0] No	[1] Yes	720.72	[0] No	[0] No	250	[1] Yes	[0] No	[0] No	[0] No
80055		[0] No	[0] No	[0] No	10000	[0] No	[0] No	[0] No	[2] Yes, but not in the past twelve months				0						[1] Yes		[0] No	[0] No	[1]Below Median	[0] No		[0] No	[0]Not Partnered		[12]12 month	x[0]Not partnered	50	[1] > 9 grades	[0] No	[0] No	0	[0] No	[1] Yes			[0] No	[1] Yes	720.72	[0] No	[0] No	250	[1] Yes	[0] No	[0] No	[0] No
80055		[0] No	[0] No	[0] No	20000	[0] No	[0] No	[0] No	[2] Yes, but not in the past twelve months				0						[1] Yes		[0] No	[0] No	x[0]Above Median	[0] No		[0] No	[0]Not Partnered		[24]24 month	x[0]Not partnered	50	[1] > 9 grades	[0] No	[0] No	0	[0] No	[1] Yes			[0] No	[1] Yes	720.72	[0] No	[0] No	250	[1] Yes	[0] No	[0] No	[0] No
80070	[0] Negative	[0] No	[1] Yes	[0] No	23000		[0] No	[0] No	[0] No	[0] No	[0] No	[0] No	0	[0] No	[1] Yes	[1] Yes	69852	264.96	[1] Yes	[1] Yes	[0] No	[0] No	x[0]Above Median	[0] No	[0] No	[0] No	[1]Partnered	[1] Yes	x[0]Baseline	[2]Serodiscordant partner	25	[1] > 9 grades	[0] No	[0] No	0	[0] No	[0] No	[0] Negative	[0] No	[0] No	[0] No	264.96	[0] No	[0] No	69852	[1] Yes	[1] Yes	2	[1] Yes
80070		[0] No	[0] No	[0] No	40000	[0] No	[0] No	[0] No	[0] No				0						[1] Yes		[0] No	[0] No	x[0]Above Median	[0] No		[0] No	[0]Not Partnered		[12]12 month	x[0]Not partnered	25	[1] > 9 grades	[0] No	[0] No	0	[0] No	[0] No	[0] Negative	[0] No	[0] No	[0] No	264.96	[0] No	[0] No	69852	[1] Yes	[1] Yes	2	[1] Yes
80286
80060		[0] No	[0] No	[0] No	10000		[1] Yes	[0] No	[0] No	[0] No	[0] No	[0] No	0	[0] No	[0] No	[1] Yes	170588	175.5	[1] Yes		[0] No	[0] No	[1]Below Median	[0] No		[0] No	[0]Not Partnered		x[0]Baseline	x[0]Not partnered	36	[1] > 9 grades	[0] No	[0] No	0	[0] No	[1] Yes			[0] No	[1] Yes	175.5	[0] No	[0] No	170588	[1] Yes	[0] No	[0] No	[0] No
80299		[0] No	[0] No	[0] No	20000		[0] No	[0] No	[0] No	[0] No	[0] No	[0] No	0	[0] No	[1] Yes	[1] Yes	3414	260.69	[1] Yes		[0] No	[0] No	x[0]Above Median	[0] No		[0] No	[0]Not Partnered		x[0]Baseline	x[0]Not partnered	39	[1] > 9 grades	[0] No	[0] No	0	[0] No	[0] No			[0] No	[0] No	260.69	[0] No	[0] No	3414	[1] Yes	[0] No	[0] No	[1] Yes
80299		[0] No	[0] No	[0] No	35000	[0] No	[0] No	[0] No	[0] No				0						[1] Yes		[0] No	[0] No	x[0]Above Median	[0] No		[0] No	[0]Not Partnered		[12]12 month	x[0]Not partnered	39	[1] > 9 grades	[0] No	[0] No	0	[0] No	[0] No			[0] No	[0] No	260.69	[0] No	[0] No	3414	[1] Yes	[0] No	[0] No	[1] Yes
80300		[0] No	[0] No	[0] No	0		[1] Yes	[0] No	[1] Yes, in the past twelve months	[0] No	[0] No	[0] No	6	[0] No	[0] No	[1] Yes	113660	552.11	[1] Yes		[0] No	[0] No	[1]Below Median	[0] No		[0] No	[0]Not Partnered		x[0]Baseline	x[0]Not partnered	33	[1] > 9 grades	[0] No	[0] No	0	[0] No	[1] Yes			[0] No	[1] Yes	552.11	[0] No	[0] No	113660	[1] Yes	[0] No	[0] No	[0] No
80015		[0] No	[0] No	[0] No	4000		[1] Yes	[0] No	[2] Yes, but not in the past twelve months	[0] No	[1] Yes	[1] Yes	15	[0] No	[0] No	[1] Yes	7786	683.4	[1] Yes		[0] No	[1] Yes	[1]Below Median	[0] No		[0] No	[0]Not Partnered		x[0]Baseline	x[0]Not partnered	25	[0]<= 9 grades	[1] Yes	[0] No	0	[0] No	[1] Yes			[0] No	[1] Yes	683.4	[1] Yes	[1] Yes	7786	[1] Yes	[0] No	[0] No	[0] No
80197		[0] No	[0] No	[0] No	8000		[1] Yes	[0] No	[0] No	[1] Yes	[1] Yes	[0] No	5	[0] No	[1] Yes	[1] Yes	52625	372.96	[1] Yes		[1] Yes	[1] Yes	[1]Below Median	[0] No		[1] Yes	[0]Not Partnered		x[0]Baseline	x[0]Not partnered	35	[1] > 9 grades	[1] Yes	[1] Yes	0	[0] No	[1] Yes			[1] Yes	[1] Yes	372.96	[1] Yes	[0] No	52625	[1] Yes	[0] No	[0] No	[1] Yes
80197		[0] No	[0] No	[0] No	25000	[0] No	[0] No	[0] No	[0] No				10						[1] Yes		[0] No	[0] No	x[0]Above Median	[0] No		[0] No	[0]Not Partnered		[12]12 month	x[0]Not partnered	35	[1] > 9 grades	[1] Yes	[1] Yes	0	[0] No	[1] Yes			[1] Yes	[1] Yes	372.96	[1] Yes	[0] No	52625	[1] Yes	[0] No	[0] No	[1] Yes
80197		[0] No	[0] No	[0] No	17000	[0] No		[0] No	[0] No				40						[1] Yes			[1] Yes	[1]Below Median	[0] No			[0]Not Partnered		[24]24 month	x[0]Not partnered	35	[1] > 9 grades	[1] Yes	[1] Yes	0	[0] No	[1] Yes			[1] Yes	[1] Yes	372.96	[1] Yes	[0] No	52625	[1] Yes	[0] No	[0] No	[1] Yes
80241	[1] Positive	[0] No	[1] Yes	[0] No	15000		[0] No	[0] No	[0] No	[0] No	[1] Yes	[0] No	0	[0] No	[0] No	[1] Yes	960	469.64	[1] Yes	[1] Yes	[0] No	[0] No	[1]Below Median	[0] No	[1] Yes	[0] No	[1]Partnered	[0] No	x[0]Baseline	[1]Seroconcordant partner	30	[1] > 9 grades	[0] No	[0] No	0	[0] No	[0] No	[1] Positive	[1] Yes	[0] No	[1] Yes	469.64	[1] Yes	[0] No	960	[1] Yes	[1] Yes	[1] Yes	[0] No
80241
80093	[0] Negative	[0] No	[0] No	[1] Yes	5000		[1] Yes	[0] No	[0] No	[0] No	[1] Yes	[0] No	15	[0] No	[0] No	[1] Yes	24731	226.32	[1] Yes	[1] Yes	[0] No	[0] No	[1]Below Median	[0] No	[0] No	[0] No	[1]Partnered	[1] Yes	x[0]Baseline	[2]Serodiscordant partner	38	[1] > 9 grades	[0] No	[0] No	0	[0] No	[1] Yes	[0] Negative	[0] No	[0] No	[1] Yes	226.32	[1] Yes	[0] No	24731	[1] Yes	[1] Yes	2	[0] No
80093	[0] Negative	[0] No	[1] Yes	[0] No	15000	[0] No	[1] Yes	[2] Yes, but not in the past twelve months	[0] No				25						[1] Yes	[1] Yes	[0] No	[0] No	[1]Below Median	[0] No	[0] No	[0] No	[1]Partnered	[1] Yes	[12]12 month	[2]Serodiscordant partner	38	[1] > 9 grades	[0] No	[0] No	0	[0] No	[1] Yes	[0] Negative	[0] No	[0] No	[1] Yes	226.32	[1] Yes	[0] No	24731	[1] Yes	[1] Yes	2	[0] No
80093
80301	[1] Positive	[0] No	[1] Yes	[0] No	15000		[1] Yes	[0] No	[0] No	[1] Yes	[1] Yes	[0] No	12	[0] No	[1] Yes	[1] Yes	172159	107.03	[1] Yes	[1] Yes	[1] Yes	[0] No	[1]Below Median	[0] No	[1] Yes	[0] No	[1]Partnered	[0] No	x[0]Baseline	[1]Seroconcordant partner	32	[1] > 9 grades	[0] No	[1] Yes	0	[0] No	[1] Yes	[1] Positive	[1] Yes	[0] No	[1] Yes	107.03	[1] Yes	[0] No	172159	[1] Yes	[1] Yes	[1] Yes	[1] Yes
80041	[0] Negative	[0] No	[1] Yes	[0] No	30000		[0] No	[0] No	[0] No	[0] No	[1] Yes	[1] Yes	35	2	[1] Yes	[1] Yes	236112	298.62	[1] Yes	[1] Yes	[1] Yes	[1] Yes	x[0]Above Median	[1] Yes	[0] No	[1] Yes	[1]Partnered	[1] Yes	x[0]Baseline	[2]Serodiscordant partner	27	[1] > 9 grades	[1] Yes	[1] Yes	2	[1] Yes	[0] No	[0] Negative	[0] No	[1] Yes	[0] No	298.62	[1] Yes	[1] Yes	236112	[1] Yes	[1] Yes	2	[1] Yes
80050		[0] No	[0] No	[0] No	0		[1] Yes	[0] No	[2] Yes, but not in the past twelve months	[0] No	[0] No	[1] Yes	0	[0] No	[0] No	[1] Yes	250	577.94	[1] Yes		[0] No	[0] No	[1]Below Median	[0] No		[0] No	[0]Not Partnered		x[0]Baseline	x[0]Not partnered	32	[1] > 9 grades	[0] No	[0] No	0	[0] No	[1] Yes			[0] No	[1] Yes	577.94	[0] No	[1] Yes	250	[1] Yes	[0] No	[0] No	[0] No
80050	[0] Negative	[0] No	[1] Yes	[0] No	20000	[0] No	[1] Yes	[0] No	[0] No				145						[1] Yes	[1] Yes	[1] Yes	[1] Yes	x[0]Above Median	[0] No	[0] No	[1] Yes	[1]Partnered	[1] Yes	[12]12 month	[2]Serodiscordant partner	32	[1] > 9 grades	[0] No	[0] No	0	[0] No	[1] Yes			[0] No	[1] Yes	577.94	[0] No	[1] Yes	250	[1] Yes	[0] No	[0] No	[0] No
80050
80094	[0] Negative	[1] Yes	[0] No	[0] No	40000		[1] Yes	[0] No	[0] No	[0] No	[0] No	[0] No	0	[0] No	[1] Yes	[1] Yes	111387	923.14	[1] Yes	[1] Yes	[1] Yes	[0] No	x[0]Above Median	[0] No	[0] No	[0] No	[1]Partnered	[1] Yes	x[0]Baseline	[2]Serodiscordant partner	31	[1] > 9 grades	[0] No	[1] Yes	0	[0] No	[1] Yes	[0] Negative	[0] No	[0] No	[0] No	923.14	[0] No	[0] No	111387	[1] Yes	[1] Yes	2	[1] Yes
80094	[-70] Don't Know	[1] Yes	[0] No	[0] No	70000	[0] No	[0] No	[0] No	[0] No				0						[1] Yes	[1] Yes	[1] Yes	[0] No	x[0]Above Median	[0] No	[1] Yes	[0] No	[1]Partnered	[0] No	[12]12 month	[1]Seroconcordant partner	31	[1] > 9 grades	[0] No	[1] Yes	0	[0] No	[1] Yes	[0] Negative	[0] No	[0] No	[0] No	923.14	[0] No	[0] No	111387	[1] Yes	[1] Yes	2	[1] Yes
80296		[0] No	[0] No	[0] No	0		[1] Yes	[0] No	[0] No	[0] No	[0] No	[0] No	0	[0] No	[1] Yes	[1] Yes	587	730.95	[1] Yes		[1] Yes	[0] No	[1]Below Median	[0] No		[0] No	[0]Not Partnered		x[0]Baseline	x[0]Not partnered	41	[1] > 9 grades	[0] No	[1] Yes	0	[0] No	[1] Yes			[0] No	[1] Yes	730.95	[0] No	[0] No	587	[1] Yes	[0] No	[0] No	[1] Yes
80296
80146	[0] Negative	[0] No	[1] Yes	[0] No	60000		[1] Yes	[0] No	[0] No	[0] No	[1] Yes	[1] Yes	11	[0] No	[1] Yes	[1] Yes	250	554.4	[1] Yes	[1] Yes	[1] Yes	[0] No	x[0]Above Median	[0] No	[0] No	[0] No	[1]Partnered	[1] Yes	x[0]Baseline	[2]Serodiscordant partner	38	[1] > 9 grades	[0] No	[1] Yes	0	[0] No	[1] Yes	[0] Negative	[0] No	[0] No	[0] No	554.4	[1] Yes	[1] Yes	250	[1] Yes	[1] Yes	2	[1] Yes
80146	[0] Negative	[1] Yes	[0] No	[0] No	40000	[0] No	[1] Yes	[0] No	[0] No				0						[1] Yes	[1] Yes	[1] Yes	[0] No	x[0]Above Median	[0] No	[0] No	[0] No	[1]Partnered	[1] Yes	[12]12 month	[2]Serodiscordant partner	38	[1] > 9 grades	[0] No	[1] Yes	0	[0] No	[1] Yes	[0] Negative	[0] No	[0] No	[0] No	554.4	[1] Yes	[1] Yes	250	[1] Yes	[1] Yes	2	[1] Yes
80018		[0] No	[0] No	[0] No	20000		[0] No	[0] No	[0] No	[0] No	[0] No	[0] No	0	[0] No	[0] No	[1] Yes	90827	379.89	[1] Yes		[0] No	[0] No	x[0]Above Median	[0] No		[0] No	[0]Not Partnered		x[0]Baseline	x[0]Not partnered	32	[1] > 9 grades	[0] No	[0] No	0	[0] No	[0] No			[0] No	[0] No	379.89	[0] No	[0] No	90827	[1] Yes	[0] No	[0] No	[0] No
80023		[0] No	[0] No	[0] No	30000		[0] No	[0] No	[1] Yes, in the past twelve months	[0] No	[0] No	[0] No	0	[0] No	[1] Yes	[1] Yes	14241	793.16	[1] Yes		[0] No	[0] No	x[0]Above Median	[0] No		[0] No	[0]Not Partnered		x[0]Baseline	x[0]Not partnered	33	[1] > 9 grades	[0] No	[0] No	0	[0] No	[0] No			[0] No	[0] No	793.16	[0] No	[0] No	14241	[1] Yes	[0] No	[0] No	[1] Yes
80023		[0] No	[0] No	[0] No	63000	[0] No	[1] Yes	[0] No	[0] No				0						[1] Yes		[1] Yes	[0] No	x[0]Above Median	[0] No		[0] No	[0]Not Partnered		[12]12 month	x[0]Not partnered	33	[1] > 9 grades	[0] No	[0] No	0	[0] No	[0] No			[0] No	[0] No	793.16	[0] No	[0] No	14241	[1] Yes	[0] No	[0] No	[1] Yes
80016	[1] Positive	[0] No	[1] Yes	[0] No	5000		[1] Yes	[0] No	[0] No	[0] No	[1] Yes	[0] No	0	[0] No	[1] Yes	[1] Yes	10072	294.8	[1] Yes	[1] Yes	[1] Yes	[0] No	[1]Below Median	[0] No	[1] Yes	[0] No	[1]Partnered	[0] No	x[0]Baseline	[1]Seroconcordant partner	38	[1] > 9 grades	[0] No	[1] Yes	0	[0] No	[1] Yes	[1] Positive	[1] Yes	[0] No	[1] Yes	294.8	[1] Yes	[0] No	10072	[1] Yes	[1] Yes	[1] Yes	[1] Yes
80016	[1] Positive	[0] No	[1] Yes	[0] No	0	[0] No	[1] Yes	[2] Yes, but not in the past twelve months	[0] No				10						[1] Yes	[1] Yes	[1] Yes	[0] No	[1]Below Median	[0] No	[1] Yes	[0] No	[1]Partnered	[0] No	[12]12 month	[1]Seroconcordant partner	38	[1] > 9 grades	[0] No	[1] Yes	0	[0] No	[1] Yes	[1] Positive	[1] Yes	[0] No	[1] Yes	294.8	[1] Yes	[0] No	10072	[1] Yes	[1] Yes	[1] Yes	[1] Yes
80016
80100	[1] Positive	[0] No	[1] Yes	[0] No	30000		[1] Yes	[0] No	[0] No	[0] No	[1] Yes	[0] No	3	[0] No	[1] Yes	[1] Yes	951	1062.96	[1] Yes	[1] Yes	[1] Yes	[1] Yes	x[0]Above Median	[0] No	[1] Yes	[1] Yes	[1]Partnered	[0] No	x[0]Baseline	[1]Seroconcordant partner	42	[1] > 9 grades	[1] Yes	[1] Yes	0	[0] No	[1] Yes	[1] Positive	[1] Yes	[1] Yes	[0] No	1062.96	[1] Yes	[0] No	951	[1] Yes	[1] Yes	[1] Yes	[1] Yes
80100	[1] Positive	[0] No	[1] Yes	[0] No	10000	[0] No	[1] Yes	[0] No	[0] No				10						[1] Yes	[1] Yes	[1] Yes	[0] No	[1]Below Median	[0] No	[1] Yes	[0] No	[1]Partnered	[0] No	[12]12 month	[1]Seroconcordant partner	42	[1] > 9 grades	[1] Yes	[1] Yes	0	[0] No	[1] Yes	[1] Positive	[1] Yes	[1] Yes	[0] No	1062.96	[1] Yes	[0] No	951	[1] Yes	[1] Yes	[1] Yes	[1] Yes
80100
80208
80107		[0] No	[0] No	[0] No	8000		[0] No	[0] No	[0] No	[0] No	[0] No	[0] No	0	[0] No	[0] No	[1] Yes	30587	189.24	[1] Yes		[0] No	[0] No	[1]Below Median	[0] No		[0] No	[0]Not Partnered		x[0]Baseline	x[0]Not partnered	41	[1] > 9 grades	[0] No	[0] No	0	[0] No	[0] No			[0] No	[1] Yes	189.24	[0] No	[0] No	30587	[1] Yes	[0] No	[0] No	[0] No
80107		[0] No	[0] No	[0] No	3700	[0] No	[0] No	[0] No	[0] No				0						[1] Yes		[0] No	[0] No	[1]Below Median	[0] No		[0] No	[0]Not Partnered		[12]12 month	x[0]Not partnered	41	[1] > 9 grades	[0] No	[0] No	0	[0] No	[0] No			[0] No	[1] Yes	189.24	[0] No	[0] No	30587	[1] Yes	[0] No	[0] No	[0] No
80262		[0] No	[0] No	[0] No	10000		[1] Yes	[0] No	[1] Yes, in the past twelve months	[0] No	[0] No	[0] No	0	[0] No	[0] No	[1] Yes	844	273.76	[1] Yes		[0] No	[0] No	[1]Below Median	[0] No		[0] No	[0]Not Partnered		x[0]Baseline	x[0]Not partnered	38	[1] > 9 grades	[0] No	[0] No	0	[0] No	[1] Yes			[0] No	[1] Yes	273.76	[0] No	[0] No	844	[1] Yes	[0] No	[0] No	[0] No
80091	[1] Positive	[1] Yes	[0] No	[0] No	25000		[1] Yes	[0] No	[0] No	[0] No	[0] No	[0] No	0	[0] No	[1] Yes	[1] Yes	2760	1510.86	[1] Yes	[1] Yes	[0] No	[0] No	x[0]Above Median	[0] No	[1] Yes	[0] No	[1]Partnered	[0] No	x[0]Baseline	[1]Seroconcordant partner	35	[1] > 9 grades	[0] No	[0] No	0	[0] No	[1] Yes	[1] Positive	[1] Yes	[0] No	[0] No	1510.86	[0] No	[0] No	2760	[1] Yes	[1] Yes	[1] Yes	[1] Yes
80091	[1] Positive	[1] Yes	[0] No	[0] No	23000	[0] No	[1] Yes	[0] No	[0] No				0						[1] Yes	[1] Yes	[1] Yes	[0] No	x[0]Above Median	[0] No	[1] Yes	[0] No	[1]Partnered	[0] No	[12]12 month	[1]Seroconcordant partner	35	[1] > 9 grades	[0] No	[0] No	0	[0] No	[1] Yes	[1] Positive	[1] Yes	[0] No	[0] No	1510.86	[0] No	[0] No	2760	[1] Yes	[1] Yes	[1] Yes	[1] Yes
80091
80003	[1] Positive	[1] Yes	[0] No	[0] No	25000		[1] Yes	[0] No	[0] No	[0] No	[0] No	[0] No	0	[0] No	[1] Yes	[1] Yes	250	1407.68	[1] Yes	[1] Yes	[1] Yes	[0] No	x[0]Above Median	[0] No	[1] Yes	[0] No	[1]Partnered	[0] No	x[0]Baseline	[1]Seroconcordant partner	34	[1] > 9 grades	[0] No	[1] Yes	0	[0] No	[1] Yes	[1] Positive	[1] Yes	[0] No	[0] No	1407.68	[0] No	[0] No	250	[1] Yes	[1] Yes	[1] Yes	[1] Yes
80013	[1] Positive	[0] No	[0] No	[1] Yes	50000		[0] No	[0] No	[2] Yes, but not in the past twelve months	[0] No	[1] Yes	[1] Yes	30	[0] No	[1] Yes	[1] Yes	49120	387.01	[1] Yes	[1] Yes	[1] Yes	[0] No	x[0]Above Median	[0] No	[1] Yes	[0] No	[1]Partnered	[0] No	x[0]Baseline	[1]Seroconcordant partner	38	[1] > 9 grades	[0] No	[1] Yes	0	[0] No	[0] No	[1] Positive	[1] Yes	[0] No	[0] No	387.01	[1] Yes	[1] Yes	49120	[1] Yes	[1] Yes	[1] Yes	[1] Yes
80013		[0] No	[0] No	[0] No	70000	[1] Yes	[0] No	[0] No	[2] Yes, but not in the past twelve months				0						[1] Yes		[1] Yes	[0] No	x[0]Above Median	[0] No		[0] No	[0]Not Partnered		[12]12 month	x[0]Not partnered	38	[1] > 9 grades	[0] No	[1] Yes	0	[0] No	[0] No	[1] Positive	[1] Yes	[0] No	[0] No	387.01	[1] Yes	[1] Yes	49120	[1] Yes	[1] Yes	[1] Yes	[1] Yes
80021		[0] No	[0] No	[0] No	3000		[0] No	[0] No	[0] No	[0] No	[0] No	[0] No	0	[0] No	[1] Yes	[1] Yes	1213	466.55	[1] Yes		[0] No	[0] No	[1]Below Median	[0] No		[0] No	[0]Not Partnered		x[0]Baseline	x[0]Not partnered	39	[0]<= 9 grades	[0] No	[0] No	0	[0] No	[0] No			[0] No	[1] Yes	466.55	[0] No	[0] No	1213	[1] Yes	[0] No	[0] No	[1] Yes
80021	[0] Negative	[1] Yes	[0] No	[0] No	50000	[1] Yes	[0] No	[0] No	[0] No				0						[1] Yes	[1] Yes	[1] Yes	[0] No	x[0]Above Median	[0] No	[0] No	[0] No	[1]Partnered	[1] Yes	[12]12 month	[2]Serodiscordant partner	39	[0]<= 9 grades	[0] No	[0] No	0	[0] No	[0] No			[0] No	[1] Yes	466.55	[0] No	[0] No	1213	[1] Yes	[0] No	[0] No	[1] Yes
80021
80214
80261	[0] Negative	[1] Yes	[0] No	[0] No	10000		[0] No	[2] Yes, but not in the past twelve months	[0] No	[0] No	[1] Yes	[0] No	15	[0] No	[0] No	[1] Yes	50908	369.42	[1] Yes	[1] Yes	[0] No	[0] No	[1]Below Median	[0] No	[0] No	[0] No	[1]Partnered	[1] Yes	x[0]Baseline	[2]Serodiscordant partner	33	[1] > 9 grades	[0] No	[0] No	0	[0] No	[0] No	[0] Negative	[0] No	[0] No	[1] Yes	369.42	[1] Yes	[0] No	50908	[1] Yes	[1] Yes	2	[0] No
80303	[1] Positive	[1] Yes	[0] No	[0] No	25000		[1] Yes	[0] No	[2] Yes, but not in the past twelve months	[0] No	[1] Yes	[0] No	3	[0] No	[0] No	[1] Yes	117332	457.46	[1] Yes	[1] Yes	[1] Yes	[0] No	x[0]Above Median	[0] No	[1] Yes	[0] No	[1]Partnered	[0] No	x[0]Baseline	[1]Seroconcordant partner	43	[0]<= 9 grades	[0] No	[1] Yes	0	[0] No	[1] Yes	[1] Positive	[1] Yes	[0] No	[0] No	457.46	[1] Yes	[0] No	117332	[1] Yes	[1] Yes	[1] Yes	[0] No
80303	[1] Positive	[1] Yes	[0] No	[0] No	15000	[0] No	[0] No	[0] No	[0] No				0						[1] Yes	[1] Yes	[1] Yes	[0] No	[1]Below Median	[0] No	[1] Yes	[0] No	[1]Partnered	[0] No	[12]12 month	[1]Seroconcordant partner	43	[0]<= 9 grades	[0] No	[1] Yes	0	[0] No	[1] Yes	[1] Positive	[1] Yes	[0] No	[0] No	457.46	[1] Yes	[0] No	117332	[1] Yes	[1] Yes	[1] Yes	[0] No
80303
80283		[0] No	[0] No	[0] No	30000		[0] No	[0] No	[0] No	[0] No	[0] No	[0] No	0	[0] No	[1] Yes	[1] Yes	4705	250.75	[1] Yes		[0] No	[0] No	x[0]Above Median	[0] No		[0] No	[0]Not Partnered		x[0]Baseline	x[0]Not partnered	32	[1] > 9 grades	[0] No	[0] No	0	[0] No	[0] No			[0] No	[0] No	250.75	[0] No	[0] No	4705	[1] Yes	[0] No	[0] No	[1] Yes
80283		[0] No	[0] No	[0] No	40000	[1] Yes	[0] No	[0] No	[1] Yes, in the past twelve months				0						[1] Yes		[1] Yes	[0] No	x[0]Above Median	[0] No		[0] No	[0]Not Partnered		[12]12 month	x[0]Not partnered	32	[1] > 9 grades	[0] No	[0] No	0	[0] No	[0] No			[0] No	[0] No	250.75	[0] No	[0] No	4705	[1] Yes	[0] No	[0] No	[1] Yes
80283
80244		[0] No	[0] No	[0] No	0		[1] Yes	[0] No	[2] Yes, but not in the past twelve months	[0] No	[0] No	[0] No	0	[0] No	[0] No	[1] Yes	250	229.35	[1] Yes		[0] No	[0] No	[1]Below Median	[0] No		[0] No	[0]Not Partnered		x[0]Baseline	x[0]Not partnered	34	[1] > 9 grades	[0] No	[0] No	0	[0] No	[1] Yes			[0] No	[1] Yes	229.35	[0] No	[0] No	250	[1] Yes	[0] No	[0] No	[0] No
80224	[1] Positive	[0] No	[1] Yes	[0] No	15000		[1] Yes	[0] No	[0] No	[0] No	[1] Yes	[0] No	54	[0] No	[1] Yes	[1] Yes	8131	448.44	[1] Yes	[1] Yes	[1] Yes	[0] No	[1]Below Median	[0] No	[1] Yes	[0] No	[1]Partnered	[0] No	x[0]Baseline	[1]Seroconcordant partner	29	[1] > 9 grades	[0] No	[1] Yes	0	[0] No	[1] Yes	[1] Positive	[1] Yes	[0] No	[1] Yes	448.44	[1] Yes	[0] No	8131	[1] Yes	[1] Yes	[1] Yes	[1] Yes
80167	[1] Positive	[0] No	[1] Yes	[0] No	30000		[1] Yes	[0] No	[0] No	[1] Yes	[0] No	[0] No	10	5	[1] Yes	[1] Yes	1213	176.88	[1] Yes	[1] Yes	[1] Yes	[1] Yes	x[0]Above Median	[1] Yes	[1] Yes	[1] Yes	[1]Partnered	[0] No	x[0]Baseline	[1]Seroconcordant partner	37	[1] > 9 grades	[1] Yes	[1] Yes	5	[1] Yes	[1] Yes	[1] Positive	[1] Yes	[1] Yes	[0] No	176.88	[0] No	[0] No	1213	[1] Yes	[1] Yes	[1] Yes	[1] Yes
80131	[0] Negative	[1] Yes	[0] No	[0] No	20000		[0] No	[0] No	[0] No	[1] Yes	[1] Yes	[0] No	17	[0] No	[1] Yes	[1] Yes	86207	487.2	[1] Yes	[1] Yes	[0] No	[0] No	x[0]Above Median	[0] No	[0] No	[0] No	[1]Partnered	[1] Yes	x[0]Baseline	[2]Serodiscordant partner	37	[1] > 9 grades	[0] No	[0] No	0	[0] No	[0] No	[0] Negative	[0] No	[0] No	[0] No	487.2	[1] Yes	[0] No	86207	[1] Yes	[1] Yes	2	[1] Yes
80131	[0] Negative	[1] Yes	[0] No	[0] No	8000	[0] No	[0] No	[0] No	[0] No				6						[1] Yes	[1] Yes	[0] No	[0] No	[1]Below Median	[0] No	[0] No	[0] No	[1]Partnered	[1] Yes	[12]12 month	[2]Serodiscordant partner	37	[1] > 9 grades	[0] No	[0] No	0	[0] No	[0] No	[0] Negative	[0] No	[0] No	[0] No	487.2	[1] Yes	[0] No	86207	[1] Yes	[1] Yes	2	[1] Yes
80131
80090		[0] No	[0] No	[0] No	20000		[0] No	[0] No	[0] No	[0] No	[0] No	[0] No	0	[0] No	[1] Yes	[1] Yes	13067	826.88	[1] Yes		[0] No	[0] No	x[0]Above Median	[0] No		[0] No	[0]Not Partnered		x[0]Baseline	x[0]Not partnered	34	[1] > 9 grades	[0] No	[0] No	0	[0] No	[0] No			[0] No	[0] No	826.88	[0] No	[0] No	13067	[1] Yes	[0] No	[0] No	[1] Yes
80151		[0] No	[0] No	[0] No	5000		[0] No	[0] No	[0] No	[0] No	[1] Yes	[0] No	2	[0] No	[0] No	[1] Yes	203813	588.8	[1] Yes		[0] No	[1] Yes	[1]Below Median	[0] No		[0] No	[0]Not Partnered		x[0]Baseline	x[0]Not partnered	37	[1] > 9 grades	[1] Yes	[0] No	0	[0] No	[0] No			[0] No	[1] Yes	588.8	[1] Yes	[0] No	203813	[1] Yes	[0] No	[0] No	[0] No
80151		[0] No	[0] No	[0] No	22000	[0] No	[1] Yes	[0] No	[0] No				0						[1] Yes		[1] Yes	[0] No	x[0]Above Median	[0] No		[0] No	[0]Not Partnered		[12]12 month	x[0]Not partnered	37	[1] > 9 grades	[1] Yes	[0] No	0	[0] No	[0] No			[0] No	[1] Yes	588.8	[1] Yes	[0] No	203813	[1] Yes	[0] No	[0] No	[0] No
80156		[0] No	[0] No	[0] No	8000		[0] No	[0] No	[0] No	[0] No	[0] No	[0] No	0	[0] No	[1] Yes	[1] Yes	63965	368.2	[1] Yes		[0] No	[0] No	[1]Below Median	[0] No		[0] No	[0]Not Partnered		x[0]Baseline	x[0]Not partnered	24	[0]<= 9 grades	[0] No	[0] No	0	[0] No	[0] No			[0] No	[1] Yes	368.2	[0] No	[0] No	63965	[1] Yes	[0] No	[0] No	[1] Yes
80156		[0] No	[0] No	[0] No	3000	[0] No	[0] No	[0] No	[0] No				0						[1] Yes		[0] No	[0] No	[1]Below Median	[0] No		[0] No	[0]Not Partnered		[12]12 month	x[0]Not partnered	24	[0]<= 9 grades	[0] No	[0] No	0	[0] No	[0] No			[0] No	[1] Yes	368.2	[0] No	[0] No	63965	[1] Yes	[0] No	[0] No	[1] Yes
80295	[0] Negative	[0] No	[1] Yes	[0] No	8000		[1] Yes	[0] No	[0] No	[1] Yes	[0] No	[0] No	60	[0] No	[0] No	[1] Yes	644	298.92	[1] Yes	[1] Yes	[1] Yes	[0] No	[1]Below Median	[0] No	[0] No	[0] No	[1]Partnered	[1] Yes	x[0]Baseline	[2]Serodiscordant partner	32	[1] > 9 grades	[0] No	[1] Yes	0	[0] No	[1] Yes	[0] Negative	[0] No	[0] No	[1] Yes	298.92	[0] No	[0] No	644	[1] Yes	[1] Yes	2	[0] No
80295	[0] Negative	[0] No	[1] Yes	[0] No	20000	[0] No	[0] No	[0] No	[0] No				2						[1] Yes	[1] Yes	[0] No	[0] No	x[0]Above Median	[0] No	[0] No	[0] No	[1]Partnered	[1] Yes	[12]12 month	[2]Serodiscordant partner	32	[1] > 9 grades	[0] No	[1] Yes	0	[0] No	[1] Yes	[0] Negative	[0] No	[0] No	[1] Yes	298.92	[0] No	[0] No	644	[1] Yes	[1] Yes	2	[0] No
80295
80190		[0] No	[0] No	[0] No	10000		[1] Yes	[0] No	[0] No	[0] No	[0] No	[0] No	0	[0] No	[0] No	[1] Yes	27251	423.43	[1] Yes		[0] No	[0] No	[1]Below Median	[0] No		[0] No	[0]Not Partnered		x[0]Baseline	x[0]Not partnered	31	[1] > 9 grades	[0] No	[0] No	0	[0] No	[1] Yes			[0] No	[1] Yes	423.43	[0] No	[0] No	27251	[1] Yes	[0] No	[0] No	[0] No
80010	[1] Positive	[0] No	[1] Yes	[0] No	0		[1] Yes	[0] No	[0] No	[0] No	[0] No	[0] No	0	[0] No	[0] No	[1] Yes	23489	894.44	[1] Yes	[1] Yes	[1] Yes	[0] No	[1]Below Median	[0] No	[1] Yes	[0] No	[1]Partnered	[0] No	x[0]Baseline	[1]Seroconcordant partner	38	[1] > 9 grades	[0] No	[1] Yes	0	[0] No	[1] Yes	[1] Positive	[1] Yes	[0] No	[1] Yes	894.44	[0] No	[0] No	23489	[1] Yes	[1] Yes	[1] Yes	[0] No
80010
80088	[1] Positive	[0] No	[1] Yes	[0] No	5000		[0] No	[2] Yes, but not in the past twelve months	[0] No	[1] Yes	[0] No	[0] No	10	[0] No	[0] No	[1] Yes	313146	180.78	[1] Yes	[1] Yes	[0] No	[0] No	[1]Below Median	[0] No	[1] Yes	[0] No	[1]Partnered	[0] No	x[0]Baseline	[1]Seroconcordant partner	29	[1] > 9 grades	[0] No	[0] No	0	[0] No	[0] No	[1] Positive	[1] Yes	[0] No	[1] Yes	180.78	[0] No	[0] No	313146	[1] Yes	[1] Yes	[1] Yes	[0] No
80209		[0] No	[0] No	[0] No	20000		[1] Yes	[0] No	[0] No	[0] No	[0] No	[0] No	0	[0] No	[0] No	[1] Yes	250	475.32	[1] Yes		[0] No	[0] No	x[0]Above Median	[0] No		[0] No	[0]Not Partnered		x[0]Baseline	x[0]Not partnered	42	[1] > 9 grades	[0] No	[0] No	0	[0] No	[1] Yes			[0] No	[0] No	475.32	[0] No	[0] No	250	[1] Yes	[0] No	[0] No	[0] No
80209		[0] No	[0] No	[0] No	60000	[0] No	[1] Yes	[0] No	[0] No				0						[1] Yes		[1] Yes	[0] No	x[0]Above Median	[0] No		[0] No	[0]Not Partnered		[12]12 month	x[0]Not partnered	42	[1] > 9 grades	[0] No	[0] No	0	[0] No	[1] Yes			[0] No	[0] No	475.32	[0] No	[0] No	250	[1] Yes	[0] No	[0] No	[0] No
80209
80027	[1] Positive	[1] Yes	[0] No	[0] No	40000		[0] No	[0] No	[0] No	[1] Yes	[1] Yes	[0] No	30	[0] No	[1] Yes	[1] Yes	10475	256.36	[1] Yes	[1] Yes	[0] No	[0] No	x[0]Above Median	[0] No	[1] Yes	[0] No	[1]Partnered	[0] No	x[0]Baseline	[1]Seroconcordant partner	32	[1] > 9 grades	[0] No	[0] No	0	[0] No	[0] No	[1] Positive	[1] Yes	[0] No	[0] No	256.36	[1] Yes	[0] No	10475	[1] Yes	[1] Yes	[1] Yes	[1] Yes
80027	[1] Positive	[1] Yes	[0] No	[0] No	45000	[0] No	[1] Yes	[0] No	[2] Yes, but not in the past twelve months				18						[1] Yes	[1] Yes	[1] Yes	[0] No	x[0]Above Median	[0] No	[1] Yes	[0] No	[1]Partnered	[0] No	[12]12 month	[1]Seroconcordant partner	32	[1] > 9 grades	[0] No	[0] No	0	[0] No	[0] No	[1] Positive	[1] Yes	[0] No	[0] No	256.36	[1] Yes	[0] No	10475	[1] Yes	[1] Yes	[1] Yes	[1] Yes
80027
80175		[0] No	[0] No	[0] No	0		[0] No	[0] No	[2] Yes, but not in the past twelve months	[0] No	[0] No	[0] No	8	[0] No	[0] No	[1] Yes	250	391.92	[1] Yes		[0] No	[0] No	[1]Below Median	[0] No		[0] No	[0]Not Partnered		x[0]Baseline	x[0]Not partnered	40	[1] > 9 grades	[0] No	[0] No	0	[0] No	[0] No			[0] No	[1] Yes	391.92	[0] No	[0] No	250	[1] Yes	[0] No	[0] No	[0] No
80175	[0] Negative	[0] No	[1] Yes	[0] No	20000	[0] No	[1] Yes	[0] No	[0] No				16						[1] Yes	[1] Yes	[1] Yes	[1] Yes	x[0]Above Median	[1] Yes	[0] No	[1] Yes	[1]Partnered	[1] Yes	[12]12 month	[2]Serodiscordant partner	40	[1] > 9 grades	[0] No	[0] No	0	[0] No	[0] No			[0] No	[1] Yes	391.92	[0] No	[0] No	250	[1] Yes	[0] No	[0] No	[0] No
80175
80260	[1] Positive	[0] No	[1] Yes	[0] No	35000		[1] Yes	[0] No	[0] No	[0] No	[0] No	[0] No	0	[0] No	[1] Yes	[1] Yes	5015	175.95	[1] Yes	[1] Yes	[1] Yes	[0] No	x[0]Above Median	[0] No	[1] Yes	[0] No	[1]Partnered	[0] No	x[0]Baseline	[1]Seroconcordant partner	35	[1] > 9 grades	[0] No	[1] Yes	0	[0] No	[1] Yes	[1] Positive	[1] Yes	[0] No	[0] No	175.95	[0] No	[0] No	5015	[1] Yes	[1] Yes	[1] Yes	[1] Yes
80256
80228	[1] Positive	[1] Yes	[0] No	[0] No	40000		[1] Yes	[0] No	[0] No	[0] No	[0] No	[0] No	0	[0] No	[1] Yes	[1] Yes	64014	487.05	[1] Yes	[1] Yes	[1] Yes	[0] No	x[0]Above Median	[0] No	[1] Yes	[0] No	[1]Partnered	[0] No	x[0]Baseline	[1]Seroconcordant partner	32	[1] > 9 grades	[0] No	[1] Yes	0	[0] No	[1] Yes	[1] Positive	[1] Yes	[0] No	[0] No	487.05	[0] No	[0] No	64014	[1] Yes	[1] Yes	[1] Yes	[1] Yes
80228	[1] Positive	[1] Yes	[0] No	[0] No	10000	[0] No	[0] No	[0] No	[0] No				0						[1] Yes	[1] Yes	[1] Yes	[0] No	[1]Below Median	[0] No	[1] Yes	[0] No	[1]Partnered	[0] No	[12]12 month	[1]Seroconcordant partner	32	[1] > 9 grades	[0] No	[1] Yes	0	[0] No	[1] Yes	[1] Positive	[1] Yes	[0] No	[0] No	487.05	[0] No	[0] No	64014	[1] Yes	[1] Yes	[1] Yes	[1] Yes
80228
80212		[0] No	[0] No	[0] No	60000		[0] No	[0] No	[2] Yes, but not in the past twelve months	[0] No	[0] No	[0] No	0	[0] No	[1] Yes	[1] Yes	20528	287.84	[1] Yes		[0] No	[0] No	x[0]Above Median	[0] No		[0] No	[0]Not Partnered		x[0]Baseline	x[0]Not partnered	38	[1] > 9 grades	[0] No	[0] No	0	[0] No	[0] No			[0] No	[0] No	287.84	[0] No	[0] No	20528	[1] Yes	[0] No	[0] No	[1] Yes
80212		[0] No	[0] No	[0] No	100000	[1] Yes	[0] No	[0] No	[2] Yes, but not in the past twelve months				0						[1] Yes		[0] No	[0] No	x[0]Above Median	[0] No		[0] No	[0]Not Partnered		[12]12 month	x[0]Not partnered	38	[1] > 9 grades	[0] No	[0] No	0	[0] No	[0] No			[0] No	[0] No	287.84	[0] No	[0] No	20528	[1] Yes	[0] No	[0] No	[1] Yes
80154	[1] Positive	[0] No	[1] Yes	[0] No	60000		[1] Yes	[0] No	[0] No	[0] No	[1] Yes	[0] No	10	[0] No	[0] No	[1] Yes	538	335.58	[1] Yes	[1] Yes	[1] Yes	[0] No	x[0]Above Median	[0] No	[1] Yes	[0] No	[1]Partnered	[0] No	x[0]Baseline	[1]Seroconcordant partner	35	[1] > 9 grades	[0] No	[1] Yes	0	[0] No	[1] Yes	[1] Positive	[1] Yes	[0] No	[0] No	335.58	[1] Yes	[0] No	538	[1] Yes	[1] Yes	[1] Yes	[0] No
80178	[1] Positive	[0] No	[1] Yes	[0] No	30000		[0] No	[0] No	[0] No	[0] No	[0] No	[0] No	0	[0] No	[1] Yes	[1] Yes	84482	526.88	[1] Yes	[1] Yes	[0] No	[0] No	x[0]Above Median	[0] No	[1] Yes	[0] No	[1]Partnered	[0] No	x[0]Baseline	[1]Seroconcordant partner	27	[1] > 9 grades	[0] No	[0] No	0	[0] No	[0] No	[1] Positive	[1] Yes	[0] No	[0] No	526.88	[0] No	[0] No	84482	[1] Yes	[1] Yes	[1] Yes	[1] Yes
80178	[1] Positive	[1] Yes	[0] No	[0] No	45000	[0] No	[0] No	[0] No	[0] No				0						[1] Yes	[1] Yes	[1] Yes	[0] No	x[0]Above Median	[0] No	[1] Yes	[0] No	[1]Partnered	[0] No	[12]12 month	[1]Seroconcordant partner	27	[1] > 9 grades	[0] No	[0] No	0	[0] No	[0] No	[1] Positive	[1] Yes	[0] No	[0] No	526.88	[0] No	[0] No	84482	[1] Yes	[1] Yes	[1] Yes	[1] Yes
80178
80095	[0] Negative	[0] No	[1] Yes	[0] No	12000		[0] No	[0] No	[0] No	[0] No	[0] No	[0] No	0	[0] No	[1] Yes	[1] Yes	643339	26.95	[1] Yes	[1] Yes	[0] No	[0] No	[1]Below Median	[0] No	[0] No	[0] No	[1]Partnered	[1] Yes	x[0]Baseline	[2]Serodiscordant partner	33	[1] > 9 grades	[0] No	[0] No	0	[0] No	[0] No	[0] Negative	[0] No	[0] No	[1] Yes	26.95	[0] No	[0] No	643339	[1] Yes	[1] Yes	2	[1] Yes
80201	[1] Positive	[0] No	[1] Yes	[0] No	5000		[1] Yes	[0] No	[0] No	[0] No	[0] No	[0] No	0	[0] No	[0] No	[1] Yes	9907	564.05	[1] Yes	[1] Yes	[1] Yes	[0] No	[1]Below Median	[0] No	[1] Yes	[0] No	[1]Partnered	[0] No	x[0]Baseline	[1]Seroconcordant partner	34	[1] > 9 grades	[0] No	[1] Yes	0	[0] No	[1] Yes	[1] Positive	[1] Yes	[0] No	[1] Yes	564.05	[0] No	[0] No	9907	[1] Yes	[1] Yes	[1] Yes	[0] No
80201	[1] Positive	[0] No	[1] Yes	[0] No	13000	[0] No	[0] No	[0] No	[0] No				30						[1] Yes	[1] Yes	[0] No	[1] Yes	[1]Below Median	[0] No	[1] Yes	[0] No	[1]Partnered	[0] No	[12]12 month	[1]Seroconcordant partner	34	[1] > 9 grades	[0] No	[1] Yes	0	[0] No	[1] Yes	[1] Positive	[1] Yes	[0] No	[1] Yes	564.05	[0] No	[0] No	9907	[1] Yes	[1] Yes	[1] Yes	[0] No
80162	[1] Positive	[0] No	[1] Yes	[0] No	40000		[1] Yes	[0] No	[2] Yes, but not in the past twelve months	[0] No	[0] No	[0] No	0	[0] No	[1] Yes	[0] No	29183	259.92	[1] Yes	[1] Yes	[0] No	[0] No	x[0]Above Median	[0] No	[1] Yes	[0] No	[1]Partnered	[0] No	x[0]Baseline	[1]Seroconcordant partner	39	[0]<= 9 grades	[0] No	[0] No	0	[0] No	[1] Yes	[1] Positive	[1] Yes	[0] No	[0] No	259.92	[0] No	[0] No	29183	[0] No	[1] Yes	[1] Yes	[1] Yes
80162
80273		[0] No	[0] No	[0] No	25000		[1] Yes	[0] No	[1] Yes, in the past twelve months	[0] No	[0] No	[1] Yes	12	[0] No	[0] No	[1] Yes	30684	574.56	[1] Yes		[0] No	[1] Yes	x[0]Above Median	[0] No		[0] No	[0]Not Partnered		x[0]Baseline	x[0]Not partnered	42	[1] > 9 grades	[1] Yes	[0] No	0	[0] No	[1] Yes			[0] No	[0] No	574.56	[0] No	[1] Yes	30684	[1] Yes	[0] No	[0] No	[0] No
80182		[0] No	[0] No	[0] No	20000		[0] No	[0] No	[0] No	[1] Yes	[1] Yes	[0] No	24	2	[0] No	[1] Yes	176001	226.32	[1] Yes		[0] No	[1] Yes	x[0]Above Median	[1] Yes		[0] No	[0]Not Partnered		x[0]Baseline	x[0]Not partnered	40	[1] > 9 grades	[1] Yes	[0] No	2	[1] Yes	[0] No			[0] No	[0] No	226.32	[1] Yes	[0] No	176001	[1] Yes	[0] No	[0] No	[0] No
80182		[0] No	[0] No	[0] No	10000	[0] No	[1] Yes	[0] No	[2] Yes, but not in the past twelve months				0						[1] Yes		[0] No	[0] No	[1]Below Median	[0] No		[0] No	[0]Not Partnered		[12]12 month	x[0]Not partnered	40	[1] > 9 grades	[1] Yes	[0] No	2	[1] Yes	[0] No			[0] No	[0] No	226.32	[1] Yes	[0] No	176001	[1] Yes	[0] No	[0] No	[0] No
80028		[0] No	[0] No	[0] No	0		[0] No	[0] No	[0] No	[0] No	[1] Yes	[0] No	5	[0] No	[0] No	[1] Yes	2882219	194.58	[1] Yes		[0] No	[0] No	[1]Below Median	[0] No		[0] No	[0]Not Partnered		x[0]Baseline	x[0]Not partnered	34	[1] > 9 grades	[0] No	[0] No	0	[0] No	[0] No			[0] No	[1] Yes	194.58	[1] Yes	[0] No	2882219	[1] Yes	[0] No	[0] No	[0] No
80251		[0] No	[0] No	[0] No	10000		[0] No	[0] No	[0] No	[0] No	[1] Yes	[0] No	3	2	[0] No	[1] Yes	5591	306.36	[1] Yes		[0] No	[1] Yes	[1]Below Median	[1] Yes		[0] No	[0]Not Partnered		x[0]Baseline	x[0]Not partnered	36	[1] > 9 grades	[1] Yes	[0] No	2	[1] Yes	[0] No			[0] No	[1] Yes	306.36	[1] Yes	[0] No	5591	[1] Yes	[0] No	[0] No	[0] No
80251		[0] No	[0] No	[0] No	15000	[0] No	[1] Yes	[0] No	[0] No				4						[1] Yes		[1] Yes	[1] Yes	[1]Below Median	[1] Yes		[1] Yes	[0]Not Partnered		[12]12 month	x[0]Not partnered	36	[1] > 9 grades	[1] Yes	[0] No	2	[1] Yes	[0] No			[0] No	[1] Yes	306.36	[1] Yes	[0] No	5591	[1] Yes	[0] No	[0] No	[0] No
80245	[1] Positive	[1] Yes	[0] No	[0] No	50000		[1] Yes	[0] No	[0] No	[0] No	[0] No	[0] No	0	[0] No	[1] Yes	[1] Yes	39332		[1] Yes	[1] Yes	[1] Yes	[0] No	x[0]Above Median	[0] No	[1] Yes	[0] No	[1]Partnered	[0] No	x[0]Baseline	[1]Seroconcordant partner	38	[1] > 9 grades	[0] No	[1] Yes	0	[0] No	[1] Yes	[1] Positive	[1] Yes	[0] No	[0] No		[0] No	[0] No	39332	[1] Yes	[1] Yes	[1] Yes	[1] Yes
80245	[1] Positive	[1] Yes	[0] No	[0] No	40000	[0] No	[1] Yes	[0] No	[0] No				2						[1] Yes	[1] Yes	[1] Yes	[0] No	x[0]Above Median	[0] No	[1] Yes	[0] No	[1]Partnered	[0] No	[12]12 month	[1]Seroconcordant partner	38	[1] > 9 grades	[0] No	[1] Yes	0	[0] No	[1] Yes	[1] Positive	[1] Yes	[0] No	[0] No		[0] No	[0] No	39332	[1] Yes	[1] Yes	[1] Yes	[1] Yes
80149	[1] Positive	[1] Yes	[0] No	[0] No	0		[1] Yes	[2] Yes, but not in the past twelve months	[0] No	[0] No	[1] Yes	[0] No	2	[0] No	[0] No	[1] Yes	41731	1421.9	[1] Yes	[1] Yes		[1] Yes	[1]Below Median	[0] No	[1] Yes		[1]Partnered	[0] No	x[0]Baseline	[1]Seroconcordant partner	33	[0]<= 9 grades	[1] Yes		0	[0] No	[1] Yes	[1] Positive	[1] Yes		[1] Yes	1421.9	[1] Yes	[0] No	41731	[1] Yes	[1] Yes	[1] Yes	[0] No
80149	[1] Positive	[1] Yes	[0] No	[0] No	10000	[0] No	[1] Yes	[-88] Refused	[-88] Refused				2						[1] Yes	[1] Yes	[0] No	[1] Yes	[1]Below Median	[0] No	[1] Yes	[0] No	[1]Partnered	[0] No	[12]12 month	[1]Seroconcordant partner	33	[0]<= 9 grades	[1] Yes		0	[0] No	[1] Yes	[1] Positive	[1] Yes		[1] Yes	1421.9	[1] Yes	[0] No	41731	[1] Yes	[1] Yes	[1] Yes	[0] No
80073		[0] No	[0] No	[0] No	25000		[1] Yes	[1] Yes, in the past twelve months	[0] No	[0] No	[1] Yes	[0] No	7	[0] No	[1] Yes	[1] Yes	20306	357.2	[1] Yes		[1] Yes	[0] No	x[0]Above Median	[0] No		[0] No	[0]Not Partnered		x[0]Baseline	x[0]Not partnered	33	[0]<= 9 grades	[0] No	[1] Yes	0	[0] No	[1] Yes			[0] No	[0] No	357.2	[1] Yes	[0] No	20306	[1] Yes	[0] No	[0] No	[1] Yes
80116		[0] No	[0] No	[0] No	0		[1] Yes	[0] No	[0] No	[0] No	[0] No	[0] No	0	[0] No	[0] No	[1] Yes	5358	208.98	[1] Yes		[1] Yes	[0] No	[1]Below Median	[0] No		[0] No	[0]Not Partnered		x[0]Baseline	x[0]Not partnered	34	[0]<= 9 grades	[0] No	[1] Yes	0	[0] No	[1] Yes			[0] No	[1] Yes	208.98	[0] No	[0] No	5358	[1] Yes	[0] No	[0] No	[0] No
80078		[0] No	[0] No	[0] No	20000		[0] No	[0] No	[0] No	[0] No	[1] Yes	[0] No	10	[0] No	[0] No	[1] Yes	34018	327.61	[1] Yes		[0] No	[1] Yes	x[0]Above Median	[0] No		[0] No	[0]Not Partnered		x[0]Baseline	x[0]Not partnered	35	[1] > 9 grades	[1] Yes	[0] No	0	[0] No	[0] No			[0] No	[0] No	327.61	[1] Yes	[0] No	34018	[1] Yes	[0] No	[0] No	[0] No
80180	[0] Negative	[0] No	[0] No	[1] Yes	30000		[0] No	[0] No	[0] No	[0] No	[1] Yes	[0] No	3	[0] No	[0] No	[1] Yes	11120	234.72	[1] Yes	[1] Yes	[0] No	[0] No	x[0]Above Median	[0] No	[0] No	[0] No	[1]Partnered	[1] Yes	x[0]Baseline	[2]Serodiscordant partner	31	[1] > 9 grades	[0] No	[0] No	0	[0] No	[0] No	[0] Negative	[0] No	[0] No	[0] No	234.72	[1] Yes	[0] No	11120	[1] Yes	[1] Yes	2	[0] No
80179		[0] No	[0] No	[0] No	10000		[1] Yes	[0] No	[0] No	[0] No	[0] No	[0] No	0	[0] No	[0] No	[1] Yes	46469	492.68	[1] Yes		[1] Yes	[0] No	[1]Below Median	[0] No		[0] No	[0]Not Partnered		x[0]Baseline	x[0]Not partnered	29	[1] > 9 grades	[0] No	[1] Yes	0	[0] No	[1] Yes			[0] No	[1] Yes	492.68	[0] No	[0] No	46469	[1] Yes	[0] No	[0] No	[0] No
80179	[1] Positive	[0] No	[1] Yes	[0] No	6000	[0] No	[1] Yes	[0] No	[0] No				4						[1] Yes	[1] Yes	[1] Yes	[1] Yes	[1]Below Median	[0] No	[1] Yes	[1] Yes	[1]Partnered	[0] No	[12]12 month	[1]Seroconcordant partner	29	[1] > 9 grades	[0] No	[1] Yes	0	[0] No	[1] Yes			[0] No	[1] Yes	492.68	[0] No	[0] No	46469	[1] Yes	[0] No	[0] No	[0] No
80120		[0] No	[0] No	[0] No	25000			[0] No	[0] No	[0] No	[0] No	[0] No	3	[0] No	[1] Yes	[1] Yes	1355	558.72	[1] Yes		[0] No	[1] Yes	x[0]Above Median	[0] No		[0] No	[0]Not Partnered		x[0]Baseline	x[0]Not partnered	37	[1] > 9 grades	[1] Yes	[0] No	0	[0] No				[0] No	[0] No	558.72	[0] No	[0] No	1355	[1] Yes	[0] No	[0] No	[1] Yes
80120		[0] No	[0] No	[0] No	25000	[0] No	[1] Yes	[0] No	[0] No				0						[1] Yes		[1] Yes	[0] No	x[0]Above Median	[0] No		[0] No	[0]Not Partnered		[12]12 month	x[0]Not partnered	37	[1] > 9 grades	[1] Yes	[0] No	0	[0] No				[0] No	[0] No	558.72	[0] No	[0] No	1355	[1] Yes	[0] No	[0] No	[1] Yes
80120
80112	[1] Positive	[0] No	[1] Yes	[0] No	30000		[0] No	[0] No	[0] No	[0] No	[0] No	[0] No	0	[0] No	[1] Yes	[1] Yes	65430	710.51	[1] Yes	[1] Yes	[1] Yes	[0] No	x[0]Above Median	[0] No	[1] Yes	[0] No	[1]Partnered	[0] No	x[0]Baseline	[1]Seroconcordant partner	37	[1] > 9 grades	[0] No	[1] Yes	0	[0] No	[0] No	[1] Positive	[1] Yes	[0] No	[0] No	710.51	[0] No	[0] No	65430	[1] Yes	[1] Yes	[1] Yes	[1] Yes
80112
80061
80056	[-70] Don't Know	[1] Yes	[0] No	[0] No	20000		[0] No	[0] No	[0] No	[0] No	[0] No	[0] No	0	[0] No	[1] Yes	[1] Yes	1487	434	[1] Yes	[1] Yes	[0] No	[0] No	x[0]Above Median	[0] No	[1] Yes	[0] No	[1]Partnered	[0] No	x[0]Baseline	[1]Seroconcordant partner	31	[0]<= 9 grades	[0] No	[0] No	0	[0] No	[0] No	[-70] Don't Know	[1] Yes	[0] No	[0] No	434	[0] No	[0] No	1487	[1] Yes	[1] Yes	[1] Yes	[1] Yes
80102		[0] No	[0] No	[0] No	0		[0] No	[0] No	[2] Yes, but not in the past twelve months	[0] No	[0] No	[1] Yes	30	[0] No	[0] No	[1] Yes	1942	605.62	[1] Yes		[1] Yes	[1] Yes	[1]Below Median	[0] No		[1] Yes	[0]Not Partnered		x[0]Baseline	x[0]Not partnered	36	[1] > 9 grades	[1] Yes	[1] Yes	0	[0] No	[0] No			[1] Yes	[1] Yes	605.62	[0] No	[1] Yes	1942	[1] Yes	[0] No	[0] No	[0] No
80102		[0] No	[0] No	[0] No	0	[0] No	[0] No	[0] No	[0] No				0						[1] Yes		[1] Yes	[0] No	[1]Below Median	[0] No		[0] No	[0]Not Partnered		[12]12 month	x[0]Not partnered	36	[1] > 9 grades	[1] Yes	[1] Yes	0	[0] No	[0] No			[1] Yes	[1] Yes	605.62	[0] No	[1] Yes	1942	[1] Yes	[0] No	[0] No	[0] No
80152		[0] No	[0] No	[0] No	15000		[0] No	[0] No	[0] No	[0] No	[1] Yes	[1] Yes	7	[0] No	[1] Yes	[1] Yes	2856	225	[1] Yes		[0] No	[1] Yes	[1]Below Median	[0] No		[0] No	[0]Not Partnered		x[0]Baseline	x[0]Not partnered	41	[1] > 9 grades	[1] Yes	[0] No	0	[0] No	[0] No			[0] No	[1] Yes	225	[1] Yes	[1] Yes	2856	[1] Yes	[0] No	[0] No	[1] Yes
80083		[0] No	[0] No	[0] No	15000		[1] Yes	[0] No	[1] Yes, in the past twelve months	[0] No	[1] Yes	[0] No	11	[0] No	[1] Yes	[1] Yes	15346	736.39	[1] Yes		[0] No	[1] Yes	[1]Below Median	[0] No		[0] No	[0]Not Partnered		x[0]Baseline	x[0]Not partnered	35	[1] > 9 grades	[1] Yes	[0] No	0	[0] No	[1] Yes			[0] No	[1] Yes	736.39	[1] Yes	[0] No	15346	[1] Yes	[0] No	[0] No	[1] Yes
80042		[0] No	[0] No	[0] No	0		[0] No	[0] No	[0] No	[0] No	[0] No	[0] No	5	[0] No	[0] No	[1] Yes	2300	54.78	[1] Yes		[1] Yes	[0] No	[1]Below Median	[0] No		[0] No	[0]Not Partnered		x[0]Baseline	x[0]Not partnered	35	[1] > 9 grades	[0] No	[1] Yes	0	[0] No	[0] No			[0] No	[1] Yes	54.78	[0] No	[0] No	2300	[1] Yes	[0] No	[0] No	[0] No
80110		[0] No	[0] No	[0] No	25000		[0] No	[0] No	[0] No	[0] No	[1] Yes	[0] No	8	[0] No	[1] Yes	[1] Yes	9596	291.6	[1] Yes		[0] No	[0] No	x[0]Above Median	[0] No		[0] No	[0]Not Partnered		x[0]Baseline	x[0]Not partnered	35	[1] > 9 grades	[0] No	[0] No	0	[0] No	[0] No			[0] No	[0] No	291.6	[1] Yes	[0] No	9596	[1] Yes	[0] No	[0] No	[1] Yes
80110		[0] No	[0] No	[0] No	25000	[0] No	[0] No	[0] No	[0] No				2						[1] Yes		[0] No	[0] No	x[0]Above Median	[0] No		[0] No	[0]Not Partnered		[12]12 month	x[0]Not partnered	35	[1] > 9 grades	[0] No	[0] No	0	[0] No	[0] No			[0] No	[0] No	291.6	[1] Yes	[0] No	9596	[1] Yes	[0] No	[0] No	[1] Yes
80124		[0] No	[0] No	[0] No	65000		[0] No	[0] No	[0] No	[0] No	[0] No	[0] No	0	[0] No	[1] Yes	[1] Yes	250	709.66	[1] Yes		[0] No	[0] No	x[0]Above Median	[0] No		[0] No	[0]Not Partnered		x[0]Baseline	x[0]Not partnered	34	[1] > 9 grades	[0] No	[0] No	0	[0] No	[0] No			[0] No	[0] No	709.66	[0] No	[0] No	250	[1] Yes	[0] No	[0] No	[1] Yes
80124		[0] No	[0] No	[0] No	50000	[0] No	[0] No	[0] No	[0] No				0						[1] Yes		[0] No	[0] No	x[0]Above Median	[0] No		[0] No	[0]Not Partnered		[12]12 month	x[0]Not partnered	34	[1] > 9 grades	[0] No	[0] No	0	[0] No	[0] No			[0] No	[0] No	709.66	[0] No	[0] No	250	[1] Yes	[0] No	[0] No	[1] Yes
80147		[0] No	[0] No	[0] No	0		[0] No	[0] No	[0] No	[0] No	[0] No	[0] No	0	[0] No	[0] No	[1] Yes	3060	458.16	[1] Yes		[0] No	[0] No	[1]Below Median	[0] No		[0] No	[0]Not Partnered		x[0]Baseline	x[0]Not partnered	36	[1] > 9 grades	[0] No	[0] No	0	[0] No	[0] No			[0] No	[1] Yes	458.16	[0] No	[0] No	3060	[1] Yes	[0] No	[0] No	[0] No
80145	[1] Positive	[0] No	[1] Yes	[0] No	35000		[1] Yes	[0] No	[0] No	[0] No	[0] No	[0] No	0	[0] No	[1] Yes	[1] Yes	188994	76.56	[1] Yes	[1] Yes	[1] Yes	[0] No	x[0]Above Median	[0] No	[1] Yes	[0] No	[1]Partnered	[0] No	x[0]Baseline	[1]Seroconcordant partner	30	[1] > 9 grades	[0] No	[1] Yes	0	[0] No	[1] Yes	[1] Positive	[1] Yes	[0] No	[0] No	76.56	[0] No	[0] No	188994	[1] Yes	[1] Yes	[1] Yes	[1] Yes
80145	[1] Positive	[0] No	[1] Yes	[0] No	30000	[1] Yes	[1] Yes	[0] No	[0] No				0						[1] Yes	[1] Yes	[1] Yes	[0] No	x[0]Above Median	[0] No	[1] Yes	[0] No	[1]Partnered	[0] No	[12]12 month	[1]Seroconcordant partner	30	[1] > 9 grades	[0] No	[1] Yes	0	[0] No	[1] Yes	[1] Positive	[1] Yes	[0] No	[0] No	76.56	[0] No	[0] No	188994	[1] Yes	[1] Yes	[1] Yes	[1] Yes
80145
80051		[0] No	[0] No	[0] No	R		[0] No	[0] No	[0] No	[0] No	[0] No	[0] No	0	[0] No	[1] Yes	[1] Yes	6682	565.02	[1] Yes		[0] No	[0] No	x[0]Above Median	[0] No		[0] No	[0]Not Partnered		x[0]Baseline	x[0]Not partnered	34	[1] > 9 grades	[0] No	[0] No	0	[0] No	[0] No			[0] No	[0] No	565.02	[0] No	[0] No	6682	[1] Yes	[0] No	[0] No	[1] Yes
80051	[1] Positive	[1] Yes	[0] No	[0] No	30000	[0] No	[0] No	[0] No	[0] No				0						[1] Yes	[1] Yes	[1] Yes	[0] No	x[0]Above Median	[0] No	[1] Yes	[0] No	[1]Partnered	[0] No	[12]12 month	[1]Seroconcordant partner	34	[1] > 9 grades	[0] No	[0] No	0	[0] No	[0] No			[0] No	[0] No	565.02	[0] No	[0] No	6682	[1] Yes	[0] No	[0] No	[1] Yes
80292		[0] No	[0] No	[0] No	25000		[1] Yes	[0] No	[0] No	[0] No	[0] No	[0] No	0	[0] No	[1] Yes	[1] Yes	5513	397.67	[1] Yes		[0] No	[0] No	x[0]Above Median	[0] No		[0] No	[0]Not Partnered		x[0]Baseline	x[0]Not partnered	32	[1] > 9 grades	[0] No	[0] No	0	[0] No	[1] Yes			[0] No	[0] No	397.67	[0] No	[0] No	5513	[1] Yes	[0] No	[0] No	[1] Yes
80187		[0] No	[0] No	[0] No	0		[0] No	[0] No	[0] No	[0] No	[1] Yes	[0] No	2	[0] No	[0] No	[1] Yes	1300	248.64	[1] Yes		[0] No	[0] No	[1]Below Median	[0] No		[0] No	[0]Not Partnered		x[0]Baseline	x[0]Not partnered	21	[0]<= 9 grades	[0] No	[0] No	0	[0] No	[0] No			[0] No	[1] Yes	248.64	[1] Yes	[0] No	1300	[1] Yes	[0] No	[0] No	[0] No
80165	[1] Positive	[1] Yes	[0] No	[0] No	30000		[1] Yes	[0] No	[0] No	[0] No	[0] No	[0] No	0	[0] No	[1] Yes	[1] Yes	2236		[1] Yes	[1] Yes	[0] No	[0] No	x[0]Above Median	[0] No	[1] Yes	[0] No	[1]Partnered	[0] No	x[0]Baseline	[1]Seroconcordant partner	30	[0]<= 9 grades	[0] No	[0] No	0	[0] No	[1] Yes	[1] Positive	[1] Yes	[0] No	[0] No		[0] No	[0] No	2236	[1] Yes	[1] Yes	[1] Yes	[1] Yes
80165	[1] Positive	[1] Yes	[0] No	[0] No	10000	[0] No	[1] Yes	[0] No	[0] No				2						[1] Yes	[1] Yes	[1] Yes	[0] No	[1]Below Median	[0] No	[1] Yes	[0] No	[1]Partnered	[0] No	[12]12 month	[1]Seroconcordant partner	30	[0]<= 9 grades	[0] No	[0] No	0	[0] No	[1] Yes	[1] Positive	[1] Yes	[0] No	[0] No		[0] No	[0] No	2236	[1] Yes	[1] Yes	[1] Yes	[1] Yes
80165
80192		[0] No	[0] No	[0] No	10000		[1] Yes	[0] No	[0] No	[0] No	[1] Yes	[0] No	1	[0] No	[0] No	[1] Yes	9625		[1] Yes		[1] Yes	[0] No	[1]Below Median	[0] No		[0] No	[0]Not Partnered		x[0]Baseline	x[0]Not partnered	41	[1] > 9 grades	[0] No	[1] Yes	0	[0] No	[1] Yes			[0] No	[1] Yes		[1] Yes	[0] No	9625	[1] Yes	[0] No	[0] No	[0] No
80172	[1] Positive	[1] Yes	[0] No	[0] No	5000		[1] Yes	[0] No	[2] Yes, but not in the past twelve months	[0] No	[1] Yes	[0] No	1	[0] No	[1] Yes	[1] Yes	38169	359.64	[1] Yes	[1] Yes	[1] Yes	[0] No	[1]Below Median	[0] No	[1] Yes	[0] No	[1]Partnered	[0] No	x[0]Baseline	[1]Seroconcordant partner	31	[1] > 9 grades	[0] No	[1] Yes	0	[0] No	[1] Yes	[1] Positive	[1] Yes	[0] No	[1] Yes	359.64	[1] Yes	[0] No	38169	[1] Yes	[1] Yes	[1] Yes	[1] Yes
80169		[0] No	[0] No	[0] No	40000		[0] No	[0] No	[0] No	[0] No	[0] No	[0] No	0	[0] No	[1] Yes	[1] Yes	9378	514.04	[1] Yes		[0] No	[0] No	x[0]Above Median	[0] No		[0] No	[0]Not Partnered		x[0]Baseline	x[0]Not partnered	36	[1] > 9 grades	[0] No	[0] No	0	[0] No	[0] No			[0] No	[0] No	514.04	[0] No	[0] No	9378	[1] Yes	[0] No	[0] No	[1] Yes
80169		[0] No	[0] No	[0] No	35000	[0] No	[0] No	[0] No	[0] No				0						[1] Yes		[0] No	[0] No	x[0]Above Median	[0] No		[0] No	[0]Not Partnered		[12]12 month	x[0]Not partnered	36	[1] > 9 grades	[0] No	[0] No	0	[0] No	[0] No			[0] No	[0] No	514.04	[0] No	[0] No	9378	[1] Yes	[0] No	[0] No	[1] Yes
[truncated: 35 more columns]
